# Supplementary material for: Pangenomic analysis of Wolbachia provides insight into the evolution of host adaptation and cytoplasmic incompatibility factor genes
Source: Front Microbiol. 2023 Feb 3;14:1084839. doi: 10.3389/fmicb.2023.1084839 (PMC9937081; doi:10.3389/fmicb.2023.1084839)
Supplement: Supplementary file 1 [file Table_1.XLSX]

## Sheet: Sheet1
Supplementary Table S1 | Origin of sequence data used in this study.
Short name of strain	Wolbachia host	NCBI accession	Supergroup	Genome size(bp)	Number of genes	GC content	Contig N50	Contig N90	Both of cif gene
wAu	Drosophila simulans	PRJEB6321	A	1318243	1224	35.2	1268461	1268461	\
wYakCY17C	Drosophila yakuba	PRJNA543889	A	1355964	1225	35.2	17888	6165	yes
wSanQuija63039	Drosophila santomea	PRJNA543889	A	1266400	1164	35	7231	1772	yes
wTei-L1	Drosophila teissieri	PRJNA543889	A	1349163	1220	35.3	16157	7033	yes
wMelPop	Drosophila melanogaster	PRJNA196671	A	1253811	1141	35.6	173462	42289	yes
wMel	Drosophila melanogaster	PRJNA272	A	1323503	1258	35.2	1267782	1267782	yes
wIncCu	Drosophila incompta	PRJNA279175	A	1276385	1207	35.8	1267840	1267840	yes
wSpc	Drosophila subpulchrella	PRJNA401169	A	1447889	1342	35.7	31871	7424	yes
valsugana	Drosophila suzukii	PRJEB596	A	1479563	1377	35.2	43479	12656	yes
wAnalndonesia	Drosophila ananassae	PRJNA393867	A	1274090	1146	35.1	16395	4937	yes
wAna	Drosophila ananassae	PRJNA13365	A	1480887	1700	35.7	6730	1210	yes
wAnalndia	Drosophila ananassae	PRJNA393867	A	1291432	1172	35.1	16395	4585	yes
wAnaHawaii	Drosophila ananassae	PRJNA393867	A	1280525	1165	35.1	15021	4427	yes
W21	Drosophila ananassae	PRJNA393867	A	1458825	1323	35.2	1401460	1401460	yes
wHa	Drosophila simulans	PRJNA176303	A	1336822	1227	35.1	1295804	1295804	yes
wCauA	Carposina sasakii	PRJNA550963	A	1512508	1384	35	1449344	1449344	yes
wOneA1	Nasonia oneida	PRJNA454452	A	1264309	1178	36.1	128968	11321	yes
wUni	Muscidifurax uniraptor	PRJNA33275	A	930284	972	35.2	6788	1450	\
wGmm	Glossina morsitans morsitans	PRJNA218057	A	1065763	1092	35.3	8172	2302	yes
wNpa	Nomada panzeri	PRJNA322628	A	1422769	1412	35.2	15277	3870	yes
wNleu	Nomada leucophthalma	PRJNA322628	A	1449419	1435	35.2	15279	4025	yes
wNfla	Nomada flava	PRJNA322628	A	1412557	1396	35.2	15514	4396	yes
wNfe	Nomada ferruginata	PRJNA322628	A	1421700	1406	35.2	11663	3400	yes
wDacA	Dactylopius coccus	PRJNA274698	A	1243731	1285	35.1	13699	3527	\
donor	Unknow	PRJNA805284	A	1267790	1218	35.2	1295804	1295804	yes
SpicB	Spodoptera picta	PRJNA659878	A	1339720	1171	33.9	1267801	1267801	yes
GV20182	Aedes aegypti	PRJNA695307	A	1267780	1241	35.2	1353394	1353394	yes
GV20183	Aedes aegypti	PRJNA695307	A	1267790	1240	35.2	1267786	1267786	yes
MIAOwWpum	Wiebesia pumilae	PRJNA637974	A	1267760	1241	35.2	1267786	1267786	yes
wMelPop2	Drosophila melanogaster	PRJNA587443	A	1330660	1257	35.2	1267786	1267786	yes
wMelCSb	Drosophila melanogaster	PRJNA587443	A	1267840	1237	35.2	1267786	1267786	yes
wMelGV2020	Aedes aegypti	PRJNA791959	A	1267790	1225	35.2	1267790	1267790	yes
wMelwC45F10	Aedes aegypti	PRJNA791959	A	1267790	1225	35.2	1267790	1267790	yes
wStv	Unknow	PRJNA603900	A	1185350	1119	35.3	1185350	1185350	yes
wNik	Unknow	PRJNA603900	A	1139740	1119	35.3	1139740	1139740	yes
dawsonii	Diaphorina citri	PRJNA544530	A	1656290	1408	34	1656290	1656290	yes
wLsig	Cruorifilaria tuberocauda	PRJNA593581	A	1045800	763	32.3	1045800	1045800	yes
FR3-L2	Cruorifilaria tuberocauda	PRJNA593581	A	920122	679	32.7	920122	920122	yes
55YT	Cruorifilaria tuberocauda	PRJNA593581	A	863988	642	32.3	863988	863988	yes
362YU	Cruorifilaria tuberocauda	PRJNA593581	A	863427	618	28.2	863427	863427	yes
wTei-L2	Drosophila santomea	PRJNA694504	A	1353390	1297	35.2	1353390	1353390	yes
wSan	Drosophila santomea	PRJNA694504	A	1409090	1330	35.2	1409090	1409090	yes
PL13	Unknow	PRJNA663644	A	1291340	1075	35.4	1291340	1291340	\
wCin2USA1	Unknow	PRJNA713538	A	1538350	1413	35.1	1538350	1538350	\
GV20181	Aedes aegypti	PRJNA695307	A	1267800	1219	35.2	1267800	1267800	yes
wAlbBQ	Unknow	PRJNA751963	A	1484010	1284	34.4	1484010	1484010	\
F7B	Unknow	PRJNA805284	A	1267790	1208	35.2	1267790	1267790	\
F7A	Unknow	PRJNA805284	A	1267800	1206	35.2	1267800	1267800	yes
wYak	Drosophila yakuba	PRJNA694504	A	1394390	1322	35.2	1394390	1394390	yes
wMelLab	Aedes aegypti	PRJNA791959	A	1267790	1225	35.2	1267790	1267790	yes
wMelOctoless	Drosophila melanogaster	PRJNA587443	A	1246900	1206	35.2	1246900	1246900	yes
wVitB	Nasonia vitripennis	PRJNA61407	B	1162539	1124	34	6207	1644	\
GV20187	Aedes aegypti	PRJNA695307	B	1267780	1239	35.2	1267780	1267780	\
wMa	Drosophila simulans	PRJNA694504	B	1273450	1126	34	1273450	1273450	\
GV20184	Aedes aegypti	PRJNA695307	B	1267790	1240	35.2	1267790	1267790	yes
wMelYK2020	Aedes aegypti	PRJNA791959	B	1267790	1225	35.2	1267790	1267790	yes
wMelwC45F9	Aedes aegypti	PRJNA791959	B	1267780	1224	35.2	1267780	1267780	yes
GV20186	Aedes aegypti	PRJNA695307	B	1267780	1243	35.2	1267780	1267780	yes
GV20185	Aedes aegypti	PRJNA695307	B	1267770	1208	35.2	1267770	1267770	yes
MIAOwCsol	Ceratosolen solmsi	PRJNA637982	B	1206970	1105	35.3	1206970	1206970	yes
wAu-L2	Drosophila santomea	PRJNA694504	B	1409090	1330	35.2	1409090	1409090	yes
wMel-L2	Drosophila melanogaster	PRJNA587443	B	1267780	1230	35.2	1267780	1267780	yes
wMelpop-L2	Drosophila melanogaster	PRJNA587443	B	1330660	1257	35.2	1330660	1330660	\
GBW	Leptopilina clavipes	PRJNA84205	B	1207268	1130	34.1	43523	10032	\
wDacB	Dactylopius coccus	PRJNA274698	B	1585028	1568	34	14498	3535	yes
wTpre	Trichogramma pretiosum	PRJNA168121	B	1152747	1059	33.8007	1133809	1133809	\
wNo	Drosophila simulans	PRJNA176302	B	1366561	1191	34	1301823	1301823	\
wMau2	Drosophila mauritiana	PRJNA508212	B	1339666	1169	34	1273527	1273527	\
wMau	Drosophila mauritiana	PRJNA508212	B	1342377	1176	34	1273530	1273530	\
wPipMol	Culex molestus	PRJEB4607	B	1410937	1255	35	536578	11166	yes
wPip	Culex quinquefasciatus	PRJNA30313	B	1560587	1373	34.2	1482455	1482455	yes
wMeg	Chrysomya megacephala	PRJNA385248	B	1437354	1249	34	1376868	1376868	yes
ObWba	Operophtera brumata	PRJNA276497	B	1190348	1089	34.1	15631	4363	yes
wAlbB	Aedes albopictus	PRJNA508212	B	1545047	1397	34.5	145461	38744	yes
wLug	Nilaparvata lugens	PRJNA362279	B	1604407	1460	34.2	1161044	381194	\
wstri_1	Laodelphax striatellus	PRJNA359400	B	1857757	1679	34.6	1600254	186128	\
wStri	Laodelphax striatellus	PRJNA310358	B	1279364	1145	33.9	24580	6125	\
china1	Bemisia tabaci	PRJNA327485	B	1273948	1173	35.1	1306495	1306495	\
WBT1	Bemisia tabaci	PRJEB15492	B	1332032	1342	34	6274	1982	\
wDi	Diaphorina citri	PRJNA29451	B	1283386	1185	34.3	52418	9460	\
KPSwDI05P26	Diaphorina citri	PRJNA603775	B	1589212	1372	34.1	1518695	1518695	\
KPSwDI10P38	Diaphorina citri	PRJNA603775	B	1606155	1383	34	1542568	1542568	\
KPSwDI15P40	Diaphorina citri	PRJNA603775	B	1600550	1367	33.9	1538623	1538623	\
wVulc	Armadillidium vulgare	PRJNA172253	B	1697258	1622	34.5	510276	43553	yes
Wcon	Cylisticus convexus	PRJNA439208	B	2178784	2192	34.7	17546	3519	yes
wWb	Wuchereria bancrofti	PRJNA388334	D	1025226	998	34.3	19998	6719	\
wBm	Brugia malayi	PRJNA12475	D	1031826	976	34.2	1080084	1080084	\
TRS	Brugia malayi	PRJNA508212	D	1041522	990	34.2	1080064	1080064	\
FR3	Brugia pahangi	PRJNA393873	D	1043889	1007	34.2	1072967	1072967	\
wCle	Cimex lectularius	PRJDB748	F	1262144	1196	36.3	1250060	1250060	\
wOo	Onchocerca ochengi	PRJEA81837	C	807299	692	32.1	957990	957990	\
Cameroon	Onchocerca volvulus	PRJEB4840	C	810326	695	32.1	960618	960618	\
wCfeJ	Ctenocephalides felis	PRJNA622233	UN	1233232	1116	35.6	1201647	1201647	\
Berlin	Folsomia candida	PRJNA300838	E	1902419	1625	34.4	1801626	1801626	\
wCfeT	Ctenocephalides felis	PRJNA622233	UN	1607185	1423	35.2	1495538	1495538	\
Short name Source	Scientific name	NCBI accession
YZ1	Ehrlichia canis str. YZ-1	PRJNA429059
Florida	Anaplasma marginale str. Florida	PRJNA16369
