# Supplementary material for: Pangenomic analysis of Wolbachia provides insight into the evolution of host adaptation and cytoplasmic incompatibility factor genes
Source: Front Microbiol. 2023 Feb 3;14:1084839. doi: 10.3389/fmicb.2023.1084839 (PMC9937081; doi:10.3389/fmicb.2023.1084839)
Supplement: Supplementary file 2 [file Table_2.XLSX]

## Sheet: Sheet1
Supergroup	Host	Order	Family	Cite	Reference
A	Cotesia flavipes Cameron	Hymenoptera	Braconidae	Wiwatanaratanabutr et al., 2009	Wiwatanaratanabutr I, Kittayapong P, Caubet Y, et al. Molecular phylogeny of Wolbachia strains in arthropod hosts based on groE-homologous gene sequences. Zoological science, 2009, 26(2):171-177.
A	Macrocentrus phillippinensis	Hymenoptera	Braconidae	Wiwatanaratanabutr et al., 2009	Wiwatanaratanabutr I, Kittayapong P, Caubet Y, et al. Molecular phylogeny of Wolbachia strains in arthropod hosts based on groE-homologous gene sequences. Zoological science, 2009, 26(2):171-177.
A	Dicladispa armigera	Coleoptera	Chrysomelidae	Wiwatanaratanabutr et al., 2009	Wiwatanaratanabutr I, Kittayapong P, Caubet Y, et al. Molecular phylogeny of Wolbachia strains in arthropod hosts based on groE-homologous gene sequences. Zoological science, 2009, 26(2):171-177.
A	Musca domestica	Diptera	Muscidae	Pourali et al., 2009	Pourali P, Ardakani R M, Jolodar A, et al. PCR screening of the Wolbachia in some arthropods and nematodes in Khuzestan province. Iranian Journal of Veterinary Research, 2009, 10:216-222.
A	Ogcodes fumatus	Diptera	Acroceridae	Kehlmaier et al., 2012	Kehlmaier C, Michalko R, Korenko S. Ogcodes fumatus (Diptera: Acroceridae) Reared from Philodromus cespitum (Araneae: Philodromidae), and First Evidence of Wolbachia Alphaproteobacteria in Acroceridae. Annales Zoologici, 2012, 62(2):281-286.
A	Afrocimex constrictus	Hemiptera	Afrocimicinae	Sakamoto et al., 2006	Sakamoto J M, Feinstein J, Rasgon J L. Wolbachia infections in the Cimicidae: museum specimens as an untapped resource for endosymbiont surveys. Applied and Environmental Microbiology,2006, 72: 3161-3167.
A	Panurginae	Hymenoptera	Andrenidae	Werren et al., 2000	Werren J H, Windsor D M. Wolbachia infection frequencies in insects: evidence of a global equilibrium?. Proceedings of the Royal Society of London. Series B: Biological Sciences, 2000, 267(1450): 1277-1285.
A	Haematopinus suis	Haematopinidae	Anoplura	Kyei et al., 2005	Kyei P G K, Colwell D D, Coghlin P, et al. On the ubiquity and phylogeny of Wolbachia in lice. Molecular Ecology,2005, 14: 285-294.
A	Echinophthirius	Haematopinidae	Anoplura	Kyei et al., 2005	Kyei P G K, Colwell D D, Coghlin P, et al. On the ubiquity and phylogeny of Wolbachia in lice. Molecular Ecology,2005, 14: 285-294.
A	horridus	Haematopinidae	Anoplura	Kyei et al., 2005	Kyei P G K, Colwell D D, Coghlin P, et al. On the ubiquity and phylogeny of Wolbachia in lice. Molecular Ecology,2005, 14: 285-294.
A	Linognathus africanus	Haematopinidae	Anoplura	Kyei et al., 2005	Kyei P G K, Colwell D D, Coghlin P, et al. On the ubiquity and phylogeny of Wolbachia in lice. Molecular Ecology,2005, 14: 285-294.
A	Aphelocheirus aestivalis	Hemiptera	Aphelocheiridae	Kaczmarczyk et al., 2020	Kaczmarczyk Z A, Krepski T. First report on Wolbachia endosymbiosis in freshwater Aphelocheirus aestivalis (Heteroptera: Aphelocheiridae) and its potential impact on genetic diversity of host. Entomological Science,2020, 23: 44-56.
A	Toxoptera citricida	Homoptera	Aphididae	Jeyaprakash et al., 2000	Jeyaprakash A, Hoy M A. Long PCR improves Wolbachia DNA amplification: wsp sequences found in 76% of sixty‐three arthropod species. Insect molecular biology, 2000, 9(4): 393-405.
A	Ceratina sp.	Hymenoptera	Apidae	Werren et al., 2000	Werren J H, Windsor D M. Wolbachia infection frequencies in insects: evidence of a global equilibrium?. Proceedings of the Royal Society of London. Series B: Biological Sciences, 2000, 267(1450): 1277-1285.
A	Halictinae sp.	Hymenoptera	Apidae	Werren et al., 2000	Werren J H, Windsor D M. Wolbachia infection frequencies in insects: evidence of a global equilibrium?. Proceedings of the Royal Society of London. Series B: Biological Sciences, 2000, 267(1450): 1277-1285.
A	Unknown-L2	Hymenoptera	Apidae	Werren et al., 2000	Werren J H, Windsor D M. Wolbachia infection frequencies in insects: evidence of a global equilibrium?. Proceedings of the Royal Society of London. Series B: Biological Sciences, 2000, 267(1450): 1277-1290.
A	Nephila clavata	Araneae	Araneidae	Oh et al., 2000	Oh H W, Kim M G, Shin S W, et al. Ultrastructural and molecular identification of a Wolbachia endosymbiont in a spider, Nephila clavata. Insect Molecular Biology,2000, 9: 539-543.
A	Eriovixia cavaleriei	Araneae	Araneidae	Wang et al., 2010	Wang Z-y, Deng C, Yun Y-l, et al. Molecular detection and the phylogenetics of Wolbachia in Chinese spiders (Araneae). Journal of Arachnology,2010, 38: 237-241.
A	Larinia argiopiformis	Araneae	Araneidae	Wang et al., 2010	Wang Z-y, Deng C, Yun Y-l, et al. Molecular detection and the phylogenetics of Wolbachia in Chinese spiders (Araneae). Journal of Arachnology,2010, 38: 237-241.
A	Araneus ventricosus	Araneae	Araneidae	Wang et al., 2010	Wang Z-y, Deng C, Yun Y-l, et al. Molecular detection and the phylogenetics of Wolbachia in Chinese spiders (Araneae). Journal of Arachnology,2010, 38: 237-241.
A	Asobara tabida	Hymenoptera	Braconidae	Dedeine et al., 2004	Dedeine F, Vavre F, Shoemaker D D W, et al. Intra‐individual coexistence of a Wolbachia strain required for host oogenesis with two strains inducing cytoplasmic incompatibility in the wasp Asobara tabida. Evolution, 2004, 58(10): 2167-2174.
A	Asobara tabida	Hymenoptera	Braconidae	Dedeine et al., 2004	Dedeine F, Vavre F, Shoemaker D D W, et al. Intra‐individual coexistence of a Wolbachia strain required for host oogenesis with two strains inducing cytoplasmic incompatibility in the wasp Asobara tabid. Evolution, 2004, 58(10): 2167-2174.
A	Asobara japonica	Hymenoptera	Braconidae	Kremer et al., 2009	Kremer N, Charif D, Henri H, et al. A new case of Wolbachia dependence in the genus Asobara: evidence for parthenogenesis induction in Asobara japonica. Heredity, 2009, 103(3): 248-256.
A	Callosobruchus chinensis	Coleoptera	Bruchinae	Kageyama et al., 2010	Kageyama D, Narita S, Imamura T, et al. Detection and identification of Wolbachia endosymbionts from laboratory stocks of stored-product insect pests and their parasitoids. Journal of stored products research, 2010, 46(1): 13-19.
A	Brachymeria excarinata Gahan	Hymenoptera	Chalcididae	Pourali et al., 2009	Pourali P , Ardakani R M , Jolodar A , et al. PCR screening of the Wolbachia in some arthropods and nematodes in Khuzestan province. Iranian Journal of Veterinary Research, 2009, 10(3):216-222.
A	Unknown-L1	Hymenoptera	Chrysididae	Werren et al., 2000	Werren J H, Windsor D M. Wolbachia infection frequencies in insects: evidence of a global equilibrium?. Proceedings of the Royal Society of London. Series B: Biological Sciences, 2000, 267(1450): 1277-1291.
A	Calligrapha	Coleoptera	Chrysomelidae	Gomez-Zurita et al., 2019	Gomez-Zurita J. Assessment of the role of Wolbachia in mtDNA paraphyly and the evolution of unisexuality in Calligrapha (Coleoptera: Chrysomelidae). Ecology and Evolution,2019, 9: 11198-11214.
A	Oreina cacaliae	Coleoptera	Chrysomelidae	Van et al., 2003	Van Borm S, Wenseleers T, Billen J, et al. Cloning and sequencing of wsp encoding gene fragments reveals a diversity of co-infecting Wolbachia strains in Acromyrmex leafcutter ant. Molecular Phylogenetics and Evolution, 2003, 26(1): 102-109.
A	Charidotella purpurata	Coleoptera	Chrysomelidae	Werren et al., 2000	Werren J H, Windsor D M. Wolbachia infection frequencies in insects: evidence of a global equilibrium?. Proceedings of the Royal Society of London. Series B: Biological Sciences, 2000, 267(1450): 1277-1285.
A	Leaf beetles	Coleoptera	Chrysomelidae	Pankewitz et al., 2007	Pankewitz F, Zollmer A, Hilker M, et al. Presence of Wolbachia in insect eggs containing antimicrobially active anthraquinones. Microbial Ecology,2007, 54: 713-721.
A	Unknown-L3	Coleoptera	Coccinellidae	Werren et al., 2000	Werren J H, Windsor D M. Wolbachia infection frequencies in insects: evidence of a global equilibrium. Proceedings of the Royal Society of London. Series B: Biological Sciences, 2000, 267(1450): 1277-1293.
A	Harmonia axyridis	Coleoptera	Coccinellidae	Goryacheva et al., 2015	Goryacheva I I, Blekhman A V, Andrianov B V, et al. Genotypic diversity of Wolbachia pipientis in native and invasive Harmonia axyridis Pall., 1773 (Coleoptera, Coccinellidae) populations. Russian Journal of Genetics, 2015, 51: 731-736.
A	Coccinella trifasciata	Coleoptera	Coccinellidae	Kageyama et al., 2010	Kageyama D, Narita S, Imamura T, et al. Detection and identification of Wolbachia endosymbionts from laboratory stocks of stored-product insect pests and their parasitoid. Journal of stored products research, 2010, 46(1): 13-19.
A	Aciagrion pallidum	Odonata	Coenagrionidae	Salunkhe et al., 2015	Salunkhe R C, Dhotre D P, Salunke B K, et al. Distribution and molecular characterization of Wolbachia endosymbionts in odonata (insecta) from Central India by multigene approach. Current Science,2015, 108: 971-978.
A	Ceriogrion coromandelianum	Odonata	Coenagrionidae	Salunkhe et al., 2015	Salunkhe R C, Dhotre D P, Salunke B K, et al. Distribution and molecular characterization of Wolbachia endosymbionts in odonata (insecta) from Central India by multigene approach. Current Science,2015, 108: 971-978.
A	Culex brevipalpis	Diptera	Culex brevipalpis	Wiwatanaratanabutr et al., 2009	Wiwatanaratanabutr I, Kittayapong P, Caubet Y, et al. Molecular phylogeny of Wolbachia strains in arthropod hosts based on groE-homologous gene sequence. Zoological science, 2009, 26(2): 171-179.
A	Aedes Stegomyia	Diptera	Culicidae	Plichart et al., 2005	Plichart C, Legrand A-M. Detection and characterization of Wolbachia infections in Wuchereria bancrofti (Spirurida: Onchocercidae) var. pacifica and Aedes (Stegomyia) polynesiensis (Diptera: Culicidae). The American journal of tropical medicine and hygiene,2005, 73: 354-358.
A	Aedes niveus subgroup A	Diptera	Culicidae	Wiwatanaratanabutr et al., 2009	Wiwatanaratanabutr I, Kittayapong P, Caubet Y, et al. Molecular Phylogeny of Wolbachia Strains in Arthropod Hosts Based on groE-Homologous Gene Sequences. Zoological Science,2009, 26: 171-177.
A	Tripteroides aranoides	Diptera	Culicidae	Wiwatanaratanabutr et al., 2009	Wiwatanaratanabutr I, Kittayapong P, Caubet Y, et al. Molecular phylogeny of Wolbachia strains in arthropod hosts based on groE-homologous gene sequence. Zoological science, 2009, 26(2): 171-177.
A	Culex sp.	Diptera	Culicidae	Wiwatanaratanabutr et al., 2009	Wiwatanaratanabutr I, Kittayapong P, Caubet Y, et al. Molecular phylogeny of Wolbachia strains in arthropod hosts based on groE-homologous gene sequence. Zoological science, 2009, 26(2): 171-178.
A	Cyrtepistomuscastaneus	Coleoptera	Curculionidae	Werren et al., 2000	Werren J H, Windsor D M. Wolbachia infection frequencies in insects: evidence of a global equilibrium. Proceedings of the Royal Society of London. Series B: Biological Sciences, 2000, 267(1450): 1277-1285.
A	beetles	Coleoptera	Curculionidae	Kawasaki et al., 2016	Kawasaki Y, Schuler H, Stauffer C, et al. Wolbachia endosymbionts in haplodiploid and diploid scolytine beetles (Coleoptera: Curculionidae: Scolytinae. Environmental microbiology reports, 2016, 8(5): 680-688.
A	Gall wasps	Hymenoptera	Cynipidae	Zhao et al., 2021	Zhao G-Z, Zhu T-R, Zeng Y, et al. Wolbachia infection in six species of gall wasps and their parasitoids. Journal of Asia-Pacific Entomology,2021, 24: 21-25.
A	Diprion pini	Hymenoptera	Diprionidae	Pistone et al., 2014	Pistone D, Bione A, Epis S, et al. Presence of Wolbachia in Three Hymenopteran Species: Diprion pini (Hymenoptera: Diprionidae), Neodiprion sertifer (Hymenoptera: Diprionidae), and Dahlbominus fuscipennis (Hymenoptera: Eulophidae. Journal of Insect Science, 2014, 14(1): 147.
A	Neodiprion sertifer	Hymenoptera	Diprionidae	Pistone et al., 2014	Pistone D, Bione A, Epis S, et al. Presence of Wolbachia in Three Hymenopteran Species: Diprion pini (Hymenoptera: Diprionidae), Neodiprion sertifer (Hymenoptera: Diprionidae), and Dahlbominus fuscipennis (Hymenoptera: Eulophidae. Journal of Insect Science, 2014, 14(1): 147.
A	Drosophila suzukii	Diptera	Drosophilidae	Schneider et al., 2014	Schneider D I, Klasson L, Lind A E, et al. More than fishing in the dark: PCR of a dispersed sequence produces simple but ultrasensitive Wolbachia detectio. BMC microbiology, 2014, 14(1): 1-7.
A	Dahlbominus fuscipennis	Hymenoptera	Eulophinae	Pistone et al., 2014	Pistone D, Bione A, Epis S, et al. Presence of Wolbachia in Three Hymenopteran Species: Diprion pini (Hymenoptera: Diprionidae), Neodiprion sertifer (Hymenoptera: Diprionidae), and Dahlbominus fuscipennis (Hymenoptera: Eulophidae. Journal of Insect Science, 2014, 14(1): 147.
A	Leptopilina clavipes	Hymenoptera	Figitidae	Pannebakker et al., 2004	Pannebakker B A, Zwaan B J, Beukeboom L W, et al. Genetic diversity and Wolbachia infection of the Drosophila parasitoid Leptopilina clavipes in western Europ. Molecular Ecology, 2004, 13(5): 1119-1128.
A	Formica truncorum	Hymenoptera	Formicidae	Wenseleers et al., 2002	Wenseleers T, Sundstrom L, Billen J. Deleterious Wolbachia in the ant Formica truncorum. Proceedings. Biological sciences,2002, 269: 623-629.
A	Formica sp.	Hymenoptera	Formicidae	Werren et al., 2000	Werren J H, Windsor D M. Wolbachia infection frequencies in insects: evidence of a global equilibrium. Proceedings of the Royal Society of London. Series B: Biological Sciences, 2000, 267(1450): 1277-1285.
A	Solenopsis richteri	Hymenoptera	Formicidae	Dewayne et al., 2003	Dewayne Shoemaker D, Keller G, Ross K G. Effects of Wolbachia on mtDNA variation in two fire ant species. Molecular Ecology,2003, 12: 1757-1771.
A	Solenopsis sp.	Hymenoptera	Formicidae	Wiwatanaratanabutr et al., 2009	Wiwatanaratanabutr I, Kittayapong P, Caubet Y, et al. Molecular phylogeny of Wolbachia strains in arthropod hosts based on groE-homologous gene sequence. Zoological science, 2009, 26(2): 171-177.
A	Formica exsecta	Hymenoptera	Formicidae	Keller et al., 2001	Keller L, Liautard C, Reuter M, et al. Sex ratio and Wolbachia infection in the ant Formica exsect. Heredity, 2001, 87(2): 227-233.
A	Sitotroga cerealella	Lepidoptera	Gelechiidae	Kageyama et al., 2010	Kageyama D, Narita S, Imamura T, et al. Detection and identification of Wolbachia endosymbionts from laboratory stocks of stored-product insect pests and their parasitoid. Journal of stored products research, 2010, 46(1): 13-19.
A	Glossina sp.	Diptera	Glossinidae	Cheng et al., 2000	Cheng Q, Ruel T D, Zhou W, et al. Tissue distribution and prevalence of Wolbachia infections in tsetse flies, Glossina spp. Medical and Veterinary Entomology,2000, 14: 44-50.
A	Glossina morsitans morsitans	Diptera	Glossinidae	Schneider et al., 2014	Schneider D I, Klasson L, Lind A E, et al. More than fishing in the dark: PCR of a dispersed sequence produces simple but ultrasensitive Wolbachia detectio. BMC microbiology, 2014, 14(1): 1-6.
A	Phyllocnistis citrella	Lepidoptera	Gracilariidae	Jeyaprakash et al., 2000	Jeyaprakash A, Hoy M A. Long PCR improves Wolbachia DNA amplification: wsp sequences found in 76% of sixty‐three arthropod specie. Insect molecular biology, 2000, 9(4): 393-405.
A	Phylopalpus sp	Orthoptera	Gryllidea	Werren et al., 2000	Werren J H, Windsor D M. Wolbachia infection frequencies in insects: evidence of a global equilibrium. Proceedings of the Royal Society of London. Series B: Biological Sciences, 2000, 267(1450): 1277-1285.
A	Haematosiphon inodorus	Hemiptera	Haematosiphoninae	Sakamoto et al., 2006	Sakamoto J M, Feinstein J, Rasgon J L. Wolbachia infections in the Cimicidae: museum specimens as an untapped resource for endosymbiont surveys. Applied and Environmental Microbiology,2006, 72: 3161-3167.
A	Lasioglossum sp	Hymenoptera	Halictidae	Werren et al., 2000	Werren J H, Windsor D M. Wolbachia infection frequencies in insects: evidence of a global equilibrium?. Proceedings. Biological sciences,2000, 267: 1277-1285.
A	Augochlora pura	Hymenoptera	Halictidae	Werren et al., 2000	Werren J H, Windsor D M. Wolbachia infection frequencies in insects: evidence of a global equilibrium. Proceedings of the Royal Society of London. Series B: Biological Sciences, 2000, 267(1450): 1277-1285.
A	Polytremis nascens	Lepidoptera	Hesperiidae	Kodandaramaiah et al., 2011	Kodandaramaiah U, Weingartner E, Janz N, et al. Population structure in relation to host‐plant ecology and Wolbachia infestation in the comma butterfl. Journal of Evolutionary Biology, 2011, 24(10): 2173-2185.
A	Polytremis fukia	Lepidoptera	Hesperiidae	Jiang et al., 2016	Jiang W, Wu Y, He H, et al. A prevalence survey of Wolbachia in Polytremis fukia (Lepidoptera: Hesperiidae). Journal of Asia-Pacific Entomology,2016, 19: 399-404.
A	Unknown-L8	Hymenoptera	Ichneumonidae	Werren et al., 2000	Werren J H, Windsor D M. Wolbachia infection frequencies in insects: evidence of a global equilibrium. Proceedings of the Royal Society of London. Series B: Biological Sciences, 2000, 267(1450): 1277-1289.
A	Rhipicephalus microplus	Acari	Ixodidae	Hirunkanokpun et al., 2018	Hirunkanokpun S, Ahantarig A, Baimai V, et al. A new record of Wolbachia in the elephant ticks from Thailand. Scienceasia,2018, 44: 44-47.
A	Luciola unmunsana	Coleoptera	Lampyridae	Jeong et al., 2009	Jeong G , Kang T , Park H , et al. Wolbachia infection in the Korean endemic firefly, Luciola unmunsana (Coleoptera: Lampyridae. Journal of Asia-Pacific Entomology, 2009, 12(1):33-36.
A	Diplocodes trivialis	Odonata	Libellulidae	Salunkhe et al., 2015	Salunkhe R C, Dhotre D P, Salunke B K, et al. Distribution and molecular characterization of Wolbachia endosymbionts in odonata (insecta) from Central India by multigene approach. Current Science,2015, 108: 971-978.
A	Acisoma panerpoides panerpoides	Odonata	Libellulidae	Salunkhe et al., 2015	Salunkhe R C, Dhotre D P, Salunke B K, et al. Distribution and molecular characterization of Wolbachia endosymbionts in odonata (insecta) from Central India by multigene approach. Current Science,2015, 108: 971-979.
A	Haemotobia irritans	Diptera	Muscidae	Jeyaprakash et al., 2000	Jeyaprakash A, Hoy M A. Long PCR improves Wolbachia DNA amplification: wsp sequences found in 76% of sixty‐three arthropod specie. Insect molecular biology, 2000, 9(4): 393-405.
A	Haematobia irritans irritans	Diptera	Muscidae	Madhav et al., 2020	Madhav M, Parry R, Morgan J A T, et al. Wolbachia Endosymbiont of the Horn Fly (Haematobia irritans irritans): a Supergroup A Strain with Multiple Horizontally Acquired Cytoplasmic Incompatibility Genes. Applied and Environmental Microbiology,2020, 86.
A	Oxyopes sertatus	Araneae	Oxyopidae	Wang et al., 2010	Wang Z-y, Deng C, Yun Y-l, et al. Molecular detection and the phylogenetics of Wolbachia in Chinese spiders (Araneae). Journal of Arachnology,2010, 38: 237-241.
A	Scotinophara coarctata	Hemiptera	Pentatomidae	Wiwatanaratanabutr et al., 2009	Wiwatanaratanabutr I, Kittayapong P, Caubet Y, et al. Molecular phylogeny of Wolbachia strains in arthropod hosts based on groE-homologous gene sequence. Zoological science, 2009, 26(2): 171-177.
A	Pholcus crypticolens	Araneae	Pholcidae	Wang et al., 2010	Wang Z-y, Deng C, Yun Y-l, et al. Molecular detection and the phylogenetics of Wolbachia in Chinese spiders (Araneae). Journal of Arachnology,2010, 38: 237-241.
A	Unknown-L9	Hymenoptera	Pompilidae	Werren et al., 2000	Werren J H, Windsor D M. Wolbachia infection frequencies in insects: evidence of a global equilibrium. Proceedings of the Royal Society of London. Series B: Biological Sciences, 2000, 267(1450): 1277-1292.
A	Phlebotomus papatasi	Diptera	Psychodidae	Parvizi et al., 2003	Parvizi P, Benlarbi M, Ready P D. Mitochondrial and Wolbachia markers for the sandfly Phlebotomus papatasi: little population differentiation between peridomestic sites and gerbil burrows in Isfahan province, Iran. Medical and Veterinary Entomology,2003, 17: 351-362.
A	Phlebotomus	Diptera	Psychodidae	Parvizi et al., 2003	Parvizi P, Benlarbi M, Ready P D. Mitochondrial and Wolbachia markers for the sandfly Phlebotomus papatasi: little population differentiation between peridomestic sites and gerbil burrows in Isfahan province, Iran. Medical and Veterinary Entomology,2003, 17: 351-362.
A	Anagasta (Ephestia) kuehniella	Lepidoptera	Pyralidae	Kageyama et al., 2010	Kageyama D, Narita S, Imamura T, et al. Detection and identification of Wolbachia endosymbionts from laboratory stocks of stored-product insect pests and their parasitoid. Journal of stored products research, 2010, 46(1): 13-19.
A	Paederini	Coleoptera	Staphylinidae	Kolasa et al., 2018	Kolasa M, Kubisz D, Mazur M A, et al. Wolbachia prevalence and diversity in selected riverine predatory beetles (Bembidiini and Paederini. Bulletin of Insectology, 2018, 71(2): 193-200.
A	Unknown-L10	Coleoptera	Staphylinidae	Werren et al., 2000	Werren J H, Windsor D M. Wolbachia infection frequencies in insects: evidence of a global equilibrium. Proceedings of the Royal Society of London. Series B: Biological Sciences, 2000, 267(1450): 1277-1294.
A	Tribolium confusum	Coleoptera	Tenebrionidae	Li et al., 2016	Li Y Y, Fields P G, Pang B P, et al. Effects of Tetracycline and Rifampicin Treatments on the Fecundity of the Wolbachia-Infected Host, Tribolium confusum (Coleoptera: Tenebrionidae). Journal of Economic Entomology,2016, 109: 1458-1464.
A	Fruit fly	Diptera	Tephritidae	Karimi et al., 2014	Karimi J, Darsouei R. Presence of the endosymbiont Wolbachia among some fruit flies (Diptera: Tephritidae) from Iran: A multilocus sequence typing approach. Journal of Asia-Pacific Entomology,2014, 17: 105-112.
A	Ceratitis capitata	Diptera	Tephritidae	Rocha et al., 2005	Rocha L S, Mascarenhas R O, Perondini A L P, et al. Occurrence of Wolbachia in Brazilian samples of Ceratitis capitata (Wiedemann) (Diptera: Tephritidae). Neotropical Entomology,2005, 34: 1013-1015.
A	Rhagoletis meigenii	Diptera	Tephritidae	Coats et al., 2013	Coats V C, Stack P A, Rumpho M E. Japanese barberry seed predation by Rhagoletis meigenii fruit flies harboring Wolbachia endosymbionts. Symbiosis,2013, 59: 145-156.
A	Fruit Flies	Diptera	Tephritidae	Coscrato et al., 2009	Coscrato V E, Braz A S K, Perondini A L P, et al. Wolbachia in Anastrepha Fruit Flies (Diptera: Tephritidae). Current Microbiology,2009, 59: 295-301.
A	Anastrepha suspensa	Diptera	Tephritidae	Jeyaprakash et al., 2016	Jeyaprakash A, Hoy M A. Long PCR improves Wolbachia DNA amplification: wsp sequences found in 76% of sixty‐three arthropod specie. Insect molecular biology, 2000, 9(4): 393-405.
A	Anastrepha species	Diptera	Tephritidae	Mascarenhas et al., 2016	Mascarenhas R O, Prezotto L F, Perondini A L P, et al. Wolbachia in guilds of Anastrepha fruit flies (Tephritidae) and parasitoid wasps (Braconidae. Genetics and molecular biology, 2016, 39: 600-610.
A	Unknown-L11	Diptera	Tephritidae	Werren et al., 2000	Werren J H, Windsor D M. Wolbachia infection frequencies in insects: evidence of a global equilibrium. Proceedings of the Royal Society of London. Series B: Biological Sciences, 2000, 267(1450): 1277-1295.
A	Boophilus annulatus	Acari	Tetranychidae	Pourali et al., 2009	Pourali P, Ardakani R M, Jolodar A, et al. PCR screening of the Wolbachia in some arthropods and nematodes in Khuzestan province. Iranian Journal of Veterinary Research,2009, 10: 216-222.
A	Drosophila bifasciata	Acari	Tetranychidae	Hurst et al., 2000	Hurst G D, Johnson A P, Schulenburg J H, et al. Male-killing Wolbachia in Drosophila: a temperature-sensitive trait with a threshold bacterial density. Genetics,2000, 156: 699-709.
A	Anaxipha longipennis	Orthoptera	Tetrigoidea	Wiwatanaratanabutr et al., 2009	Wiwatanaratanabutr I, Kittayapong P, Caubet Y, et al. Molecular phylogeny of Wolbachia strains in arthropod hosts based on groE-homologous gene sequence. Zoological science, 2009, 26(2): 171-177.
A	Misumena sp.	Araneae	Thomisidae	Werren et al., 2000	Werren J H, Windsor D M. Wolbachia infection frequencies in insects: evidence of a global equilibrium. Proceedings of the Royal Society of London. Series B: Biological Sciences, 2000, 267(1450): 1277-1285.
A	Frankliniella sp.	Thysanoptera	Thripinae	Cano et al., 2021	Cano C D, Saldamando-Benjumea C I, Vivero-Gomez R J, et al. Two New Strains of Wolbachia Affecting Natural Avocado Thrips. Indian Journal of Microbiology,2021, 61: 348-354.
A	Cydia splendana	Lepidoptera	Tortricidae	Avtzis et al., 2014	Avtzis D N, Doudoumis V, Bourtzis K. Wolbachia Infections and Mitochondrial Diversity of Two Chestnut Feeding Cydia Species. Plos One,2014, 9.
A	Temelucha phillippinensis (Ashmead)	Hymenoptera	Eulophidae	Wiwatanaratanabutr et al., 2009	Wiwatanaratanabutr I, Kittayapong P, Caubet Y, et al. Molecular phylogeny of Wolbachia strains in arthropod hosts based on groE-homologous gene sequence. Zoological science, 2009, 26(2): 171-177.
A	Drosophila ananassae	Diptera	Drosophilidae	Schneider et al., 2014	Schneider D I, Klasson L, Lind A E, et al. More than fishing in the dark: PCR of a dispersed sequence produces simple but ultrasensitive Wolbachia detectio. BMC microbiology, 2014, 14(1): 1-6.
A	Drosophila willistoni	Diptera	Drosophilidae	Schneider et al., 2014	Schneider D I, Klasson L, Lind A E, et al. More than fishing in the dark: PCR of a dispersed sequence produces simple but ultrasensitive Wolbachia detectio. BMC microbiology, 2014, 14(1): 1-8.
A	Hodgesia sp.	Diptera	Culicidae	Wiwatanaratanabutr et al., 2009	Wiwatanaratanabutr I, Kittayapong P, Caubet Y, et al. Molecular phylogeny of Wolbachia strains in arthropod hosts based on groE-homologous gene sequence. Zoological science, 2009, 26(2): 171-178.
A	Unknown-L12	Diptera	Culicidae	Werren et al., 2000	Werren J H, Windsor D M. Wolbachia infection frequencies in insects: evidence of a global equilibrium. Proceedings of the Royal Society of London. Series B: Biological Sciences, 2000, 267(1450): 1277-1296.
A/B	weevils	Coleoptera	Curculionoidea	Lachowska et al., 2010	Lachowska D, Kajtoch L, Knutelski S. Occurrence of Wolbachia in central European weevils: correlations with host systematics, ecology, and biology. Entomologia Experimentalis Et Applicata,2010, 135: 105-118.
A/B	Cadra cautella	Lepidoptera	Pyralidae	Sasaki et al., 2005	Sasaki T, Massaki N, Kubo T. Wolbachia variant that induces two distinct reproductive phenotypes in different hosts . Heredity, 2005, 95:389-393.
A/B	Solenopsis sp.	Hymenoptera	Phoridae	Shoemaker et al., 2000	Shoemaker D D, Ross K G, Keller L, et al. Wolbachia infections in native and introduced populations of fire ants (Solenopsis spp.). Insect Molecular Biology, 2000, 9:661-673.
A/B	Acrididae Grasshopper	Orthoptera	Acididae	Ilinsky et al., 2022	Ilinsky Y, Demenkova M, Bykov R, et al. Narrow Genetic Diversity of Wolbachia Symbionts in Acrididae Grasshopper Hosts (Insecta, Orthoptera). International Journal of Molecular Sciences,2022, 23.
A/B	Stegobium paniceum	Coleoptera	Anobiidae	Kageyama et al., 2010	Kageyama D , Narita S , Imamura T , et al. Detection and identification of Wolbachia endosymbionts from laboratory stocks of stored-product insect pests and their parasitoids. Journal of Stored Products Research, 2010, 46(1):13-20.
A/B	Linognathus setosus	Haematopinidae	Anoplura	Kyei et al., 2005	Kyei P G K, Colwell D D, Coghlin P, et al. On the ubiquity and phylogeny of Wolbachia in lice. Molecular Ecology,2005, 14: 285-294.
A/B	Callosobruchus chinensis	Coleoptera	Bruchinae	Kondo et al., 2002	Kondo N, Ijichi N, Shimada M, et al. Prevailing triple infection with Wolbachia in Callosobruchus chinensis (Coleoptera: Bruchidae). Molecular Ecology,2002, 11: 167-180.
A/B	Culicoides	Diptera	Ceratopogonidae	Pages et al., 2017	Pages N, Munoz-Munoz F, Verdun M, et al. First detection of Wolbachia-infected Culicoides (Diptera: Ceratopogonidae) in Europe: Wolbachia and Cardinium infection across Culicoides communities revealed in Spain. Parasites & Vectors,2017, 10.
A/B	Corn Rootworm	Coleoptera	Chrysomelidae	Roehrdanz et al., 2014	Roehrdanz R L, Wichmann S S. Wolbachia multilocus sequence typing of singly infected and multiply infected populations of northern corn rootworm (Coleoptera: Chrysomelidae). Annals of the Entomological Society of America, 2014, 107(4): 832-841.
A/B	Bean Beetles	Coleoptera	Chrysomelidae	Kondo et al., 2011	Kondo N I, Tuda M, Toquenaga Y, et al. Wolbachia Infections in World Populations of Bean Beetles (Coleoptera: Chrysomelidae: Bruchinae) Infesting Cultivated and Wild Legumes. Zoological Science,2011, 28: 501-508.
A/B	Corn Rootworm	Coleoptera	Chrysomelidae	Roehrdanz et al., 2014	Roehrdanz R L , Sears W S . Wolbachia Multilocus Sequence Typing of Singly Infected and Multiply Infected Populations of Northern Corn Rootworm (Coleoptera: Chrysomelidae. Annals of the Entomological Society of America, 2014(4):832-841.
A/B	Adalia bipunctata	Coleoptera	Coccinellidae	Shaikevich et al., 2021	Shaikevich E V, Romanov D A, Zakharov I A. The diversity of Wolbachia and its effects on host reproduction in a single Adalia bipunctata (Coleoptera: Coccinellidae) population. Symbiosis,2021, 85: 249-257
A/B	Damselflies	Odonata	Coenagrionidae	Lorenzo-Carballa et al., 2019	Lorenzo-Carballa M O, Torres-Cambas Y, Heaton K, et al. Widespread Wolbachia infection in an insular radiation of damselflies (Odonata, Coenagrionidae). Scientific Reports,2019, 9.
A/B	Chilo suppressalis	Lepidoptera	Crambidae	Chai et al., 2011	Chai H-N, Du Y-Z. Detection and Phylogenetic Analysis of Wolbachia wsp in the Chilo suppressalis (Lepidoptera: Crambidae) in China. Annals of the Entomological Society of America,2011, 104: 998-1004.
A/B	Aedes albopictus	Diptera	Culicidae	Dobson et al., 2001	Dobson S L, Marsland E J, Rattanadechakul W. Wolbachia-induced cytoplasmic incompatibility in single-and superinfected Aedes albopictus (Diptera: Culicidae. Journal of medical entomology, 2001, 38(3): 382-387.
A/B	Anopheles funestus	Diptera	Culicidae	Niang et al., 2018	Niang E H A, Bassene H, Makoundou P, et al. First report of natural Wolbachia infection in wild Anopheles funestus population in Senegal. Malaria Journal,2018, 17.
A/B	Strophosoma weevils	Coleoptera	Curculionidae	Nela, et al., 2018	Nela, Kotásková, Michał, et al. Contrasting patterns of molecular diversity and Wolbachia infection in bisexual and parthenogenetic Strophosoma weevils (Coleoptera: Curculionidae. Entomological Science, 2018.
A/B	Hypothenemus hampei	Coleoptera	Curculionidae	Yobana et al., 2017	Yobana M , VR José, Paul B . Wolbachia Affects Reproduction and Population Dynamics of the Coffee Berry Borer (Hypothenemus hampei): Implications for Biological Contro. Insects, 2017, 8(1).
A/B	Belonocnema treatae	Hymenoptera	Cynipidae	Schuler et al., 2018	Schuler H , Egan S P , Hood G R , et al. Diversity and distribution of Wolbachia in relation to geography, host plant affiliation and life cycle of a heterogonic gall was. BMC Evolutionary Biology, 2018, 18(1):1-15.
A/B	Drosophila sechellia	Diptera	Drosophilidae	Charlat et al., 2003	Charlat S , Bonnavion P , Mer?Ot H . Wolbachia segregation dynamics and levels of cytoplasmic incompatibility in Drosophila sechelli. Heredity, 2003, 90(2):157.
A/B	Anagyrus vladimiri	Hymenoptera	Encyrtidae	Izraeli et al., 2021	Izraeli Y, Lalzar M, Mozes-Daube N, et al. Wolbachia influence on the fitness of Anagyrus vladimiri (Hymenoptera: Encyrtidae), a bio-control agent of mealybugs (vol 77, pg 1023, 2021). Pest Management Science, 2021, 77: 3025-3025.
A/B	Acromyrmex octospinosus	Hymenoptera	Formicidae	Andersen et al., 2012	Andersen S B, Boye M, Nash D R, et al. Dynamic Wolbachia prevalence in Acromyrmex leaf‐cutting ants: Potential for a nutritional symbiosi. Journal of evolutionary biology, 2012, 25(7): 1340-1350.
A/B	Solenopsis saevissima	Hymenoptera	Formicidae	Fernando et al., 2009	Fernando de Souza R, Daivison Silva Ramalho J, Santina de Castro Morini M, et al. Identification and characterization of Wolbachia in Solenopsis saevissima fire ants (Hymenoptera: Formicidae) in Southeastern Brazi. Current microbiology, 2009, 58(3): 189-194.
A/B	Solenopsis invicta	Hymenoptera	Formicidae	Jeyaprakash et al., 2000	Jeyaprakash A, Hoy M A. Long PCR improves Wolbachia DNA amplification: wsp sequences found in 76% of sixty‐three arthropod specie. Insect molecular biology, 2000, 9(4): 393-405.
A/B	Leafcutter ants	Hymenoptera	Formicidae	Van et al., 2003	Van Borm S, Wenseleers T, Billen J, et al. Cloning and sequencing of wsp encoding gene fragments reveals a diversity of co-infecting Wolbachia strains in Acromyrmex leafcutter ant. Molecular Phylogenetics and Evolution, 2003, 26(1): 102-109.
A/B	Leaf miners	Lepidoptera	Gracilariidae	Gutzwiller et al., 2015	Gutzwiller F, Dedeine F, Kaiser W, et al. Correlation between the green-island phenotype and Wolbachia infections during the evolutionary diversification of Gracillariidae leaf-mining moths. Ecology and Evolution,2015, 5: 4049-4062.
A/B	Crickets	Orthoptera	Gryllidae	Li et al., 2021	Li Y-Y, Zeng Y, Zhu D-H. Determination of Wolbachia Diversity in 23 Cricket Species (Gryllidae) From China. Annals of the Entomological Society of America,2021.
A/B	Hyposoter horticola	Hymenoptera	Ichneumonidae	Duplouy et al., 2015	Duplouy A, Couchoux C, Hanski I, et al. Wolbachia infection in a natural parasitoid wasp populatio. PLoS One, 2015, 10(8): e0134843.
A/B	Parasitoid wasps	Hymenoptera	Ichneumonidae	Klopfstein et al., 2018	Klopfstein S, van Der Schyff G, Tierney S, et al. Wolbachia infections in Australian ichneumonid parasitoid wasps (Hymenoptera: Ichneumonidae): evidence for adherence to the global equilibrium hypothesi. Biological Journal of the Linnean Society, 2018, 123(3): 518-534.
A/B	Rhipicephalus sanguineus	Acari	Ixodidae	Chao et al., 2021	Chao L-L, Castillo C T, Shih C-M. Molecular detection and genetic identification of Wolbachia endosymbiont in Rhipicephalus sanguineus (Acari: Ixodidae) ticks of Taiwan. Experimental and Applied Acarology,2021, 83: 115-130.
A/B	Trithemis pallindinervis	Odonata	Libellulidae	Salunkhe et al., 2015	Salunkhe R C, Dhotre D P, Salunke B K, et al. Distribution and molecular characterization of Wolbachia endosymbionts in odonata (insecta) from Central India by multigene approach. Current Science,2015, 108: 971-982.
A/B	Crocothemis servilia	Odonata	Libellulidae	Salunkhe et al., 2015	Salunkhe R C, Dhotre D P, Salunke B K, et al. Distribution and molecular characterization of Wolbachia endosymbionts in odonata (insecta) from Central India by multigene approach. Current Science,2015, 108: 971-984.
A/B	Orthetrum sabina	Odonata	Libellulidae	Salunkhe et al., 2015	Salunkhe R C, Dhotre D P, Salunke B K, et al. Distribution and molecular characterization of Wolbachia endosymbionts in odonata (insecta) from Central India by multigene approach. Current Science,2015, 108: 971-985.
A/B	Pantala flavescens	Odonata	Libellulidae	Salunkhe et al., 2015	Salunkhe R C, Dhotre D P, Salunke B K, et al. Distribution and molecular characterization of Wolbachia endosymbionts in odonata (insecta) from Central India by multigene approach. Current Science,2015, 108: 971-986.
A/B	Rhyothemis variegeta	Odonata	Libellulidae	Salunkhe et al., 2015	Salunkhe R C, Dhotre D P, Salunke B K, et al. Distribution and molecular characterization of Wolbachia endosymbionts in odonata (insecta) from Central India by multigene approach. Current Science,2015, 108: 971-987.
A/B	Hylyphantes Graminicola	Araneae	Linyphiidae	Yun et al., 2011	Yun Y, Lei C, Peng Y, et al. Wolbachia Strains Typing in Different Geographic Population Spider, Hylyphantes Graminicola (Linyphiidae). Current Microbiology,2011, 62: 139-145.
A/B	Maculinea butterflies	Lepidoptera	Lycaenidae	Controversial et al., 2015	Controversial patterns of Wolbachia infestation in the social parasitic Maculinea butterflies (Lepidoptera: Lycaenidae. Organisms Diversity & Evolution, 2015, 15(3):591-607.
A/B	Filth flies	Diptera	Muscidae	Mingchay et al., 2014	Mingchay P, Sai-Ngam A, Phumee A, et al. WOLBACHIA SUPERGROUPS A AND B IN NATURAL POPULATIONS OF MEDICALLY IMPORTANT FILTH FLIES (DIPTERA: MUSCIDAE, CALLIPHORIDAE, AND SARCOPHAGIDAE) IN THAILAND. Southeast Asian Journal of Tropical Medicine and Public Health,2014, 45: 309-318.
A/B	Trichoplusia ni	Lepidoptera	Noctuidae	Jeyaprakash et al., 2000	Jeyaprakash A, Hoy M A. Long PCR improves Wolbachia DNA amplification: wsp sequences found in 76% of sixty‐three arthropod specie. Insect molecular biology, 2000, 9(4): 393-405.
A/B	Sesamia inferens	Lepidoptera	Noctuidae	Tang et al., 2019	Tang X, Jing X U, LU M, et al. No evidence for an effect of Wolbachia on mtDNA variation and evolution in natural populations of Sesamia inferens (Lepidoptera: Noctuidae. Journal of Integrative Agriculture, 2019, 18(5): 1050-1063.
A/B	Porcellionides pruinosus	Crustacea	Oniscidea	Michel-Salzat et al., 2001	Michel-Salzat A, Cordaux R, Bouchon D. Wolbachia diversity in the Porcellionides pruinosus complex of species (Crustacea: Oniscidea): evidence for host-dependent patterns of infectio. Heredity, 2001, 87(4): 428-434.
A/B	Sand flies	Diptera	Phlebotomidae	Ono et al., 2001	Ono M, Braig H R, Munstermann L E, et al. Wolbachia infections of phlebotomine sand flies (Diptera: Psychodidae). Journal of Medical Entomology,2001, 38: 237-241.
A/B	Plutella xylostella	Lepidoptera	Plutellidae	Jeyaprakash et al., 2000	Jeyaprakash A, Hoy M A. Long PCR improves Wolbachia DNA amplification: wsp sequences found in 76% of sixty‐three arthropod specie. Insect molecular biology, 2000, 9(4): 393-405.
A/B	Dactylopius sp.	Hemiptera	Pseudococcidae	Pankewitz et al., 2007	Pankewitz F, Zollmer A, Hilker M, et al. Presence of Wolbachia in insect eggs containing antimicrobially active anthraquinones. Microbial Ecology,2007, 54: 713-721.
A/B	Nasonia	Hymenoptera:	Pteromalidae	Bordenstein et al., 2001	Bordenstein S R, O'Hara F P, Werren J H. Wolbachia-induced incompatibility precedes other hybrid incompatibilities in Nasoni. Nature, 2001, 409(6821): 707-710.
A/B	Nasonia vitripennis	Hymenoptera	Pteromalidae	Bordenstein et al., 2000	Bordenstein S R, Werren J H. Do Wolbachia influence fecundity in Nasonia vitripennis. Heredity, 2000, 84(1): 54-62.
A/B	Nasonia vitripennis	Hymenoptera	Pteromalidae	Schneider et al., 2014	Schneider D I , Klasson L , Lind A E , et al. More than fishing in the dark: PCR of a dispersed sequence produces simple but ultrasensitive Wolbachia detectio. Bmc Microbiology, 2014, 14(1):121-121.
A/B	Xylosandrus germanus	Coleoptera	Scolytidae	Kawasaki et al., 2010	Kawasaki Y, Ito M, Miura K, et al. Superinfection of five Wolbachia in the alnus ambrosia beetle, Xylosandrus germanus (Blandford) (Coleoptera: Curuculionidae). Bulletin of Entomological Research,2010, 100: 231-239.
A/B	Pityogenes chalcographus	Coleoptera	Scolytinae	Werren et al., 2000	Werren J H, Windsor D M. Wolbachia infection frequencies in insects: evidence of a global equilibrium?. Proceedings. Biological sciences,2000, 267: 1277-1286.
A/B	Hoverflies	Diptera	Syrphidae	Sasic et al., 2019	Sasic Zoric L, Stahls G, Dan M. First record of the bacterial endosymbiont Wolbachia for phytophagous hoverflies from genus Merodon (Diptera: Syrphidae). Entomological Science,2019, 22: 283-296.
A/B	Tabanus nigrovittatus	Diptera	Tabanidae	Lefoulon et al., 2021	Lefoulon E, Truchon A, Clark T, et al. Greenhead (Tabanus nigrovittatus) Wolbachia and Its Microbiome: A Preliminary Study. Microbiology Spectrum,2021, 9.
A/B	Uzifly Exorista sorbillans	Diptera	Tachinidae	Guruprasad et al., 2011	Guruprasad N M, Mouton L, Sumithra, et al. Survey of Wolbachia and Its Phage WO in the Uzifly Exorista sorbillans (Diptera: Tachinidae). Current Microbiology,2011, 63: 267-272.
A/B	Exorista sp.	Diptera	Tachinidae	Prakash et al., 2007	Prakash B M, Puttaraju H P. Frequency of infection with A and B supergroup Wolbachia in insects and pests associated with mulberry and silkworm. Journal of Biosciences,2007, 32: 671-676.
A/B	Bembidiini	Coleoptera	tenebrionid	Kolasa et al., 2018	Kolasa M , Kubisz D , Mazur M A , et al. Wolbachia prevalence and diversity in selected riverine predatory beetles (Bembidiini and Paederini. Bulletin of Insectology, 2018, 71(2):193-200.
A/B	Rhagoletis cerasi	Diptera	Tephritidae	Arthofer et al., 2009	Arthofer W, Riegler M, Schneider D, et al. Hidden Wolbachia diversity in field populations of the European cherry fruit fly, Rhagoletis cerasi (Diptera, Tephritidae. Molecular Ecology, 2009, 18(18): 3816-3830.
A/B	Bactrocera dorsalis	Diptera	Tephritidae	Xiao, et al., 2007	Xiao, Sun, Liwang, et al. Diversity and phylogeny of Wolbachia infecting Bactrocera dorsalis (Diptera: Tephritidae) populations from China. Environmental entomology, 2007, 36(5):1283-9.
A/B	Iranian Trichogrammatids	Hymenoptera	Trichogrammatidae	Karimi et al., 2012	Karimi J, Darsouei R, Hosseini M, et al. Molecular characterization of Iranian trichogrammatids (Hymenoptera: Trichogrammatidae) and their Wolbachia endosymbion. Journal of Asia-Pacific Entomology, 2012, 15(1): 73-77.
A/B	Aphids	Hemiptera	Aphidoidea	Augustinos et al., 2011	Augustinos A A, Santos-Garcia D, Dionyssopoulou E, et al. Detection and Characterization of Wolbachia Infections in Natural Populations of Aphids: Is the Hidden Diversity Fully Unraveled?. Plos One,2011, 6.
A/B	Apis mellifera capensis	Hymenoptera	Apidae	Jeyaprakash et al., 2009	Jeyaprakash A, Hoy M A, Allsopp M H. Multiple Wolbachia strains in Apis mellifera capensis from South Afric. Apidologie, 2009, 40(2): 178-184.
A/B	Ants	Hymenoptera	Formicidae	Frost et al., 2010	Frost C L, Fernandez‐Marin H, Smith J E, et al. Multiple gains and losses of Wolbachia symbionts across a tribe of fungus‐growing ant. Molecular Ecology, 2010, 19(18): 4077-4085.
A/B	Orseolia oryzae (Wood-Mason)	Diptera	Cecidomyiidae	Behura et al., 2001	Behura S K, Sahu S C, Mohan M, et al. Wolbachia in the Asian rice gall midge, Orseolia oryzae (Wood-Mason): correlation between host mitotypes and infection status. Insect Molecular Biology,2001, 10: 163-171.
A/B	Drosophila simulans	Diptera	Drosophilidae	Schneider et al., 2014	Schneider D I , Klasson L , Lind A E , et al. More than fishing in the dark: PCR of a dispersed sequence produces simple but ultrasensitive Wolbachia detectio. Bmc Microbiology, 2014, 14(1):121-121.
A/B	Drosophila melanogaster	Diptera	Drosophilidae	Soni et al., 2017	Soni M, Bhattacharya C, Sharma J, et al. Molecular typing and phylogeny of Wolbachia: A study from Assam, North-Eastern part of India. Acta Tropica,2017, 176: 421-427.
A/B	Archaeopsylla erinacei	Siphonaptera	Pulicidaep	Manoj et al., 2022	Manoj R R S, Latrofa M S, Bezerra-Santos M A, et al. Molecular detection and characterization of the endosymbiont Wolbachia in the European hedgehog flea, Archaeopsylla erinacei. Infection Genetics and Evolution,2022, 97.
A/B	Anopheles stephensi	Diptera	Culicidae	Soni et al., 2017	Soni M, Bhattacharya C, Sharma J, et al. Molecular typing and phylogeny of Wolbachia: A study from Assam, North-Eastern part of India. Acta Tropica,2017, 176: 421-426.
A/B	Unknown-L5	Hymenoptera	Eumenidae	Werren et al., 2000	Werren J H, Windsor D M. Wolbachia infection frequencies in insects: evidence of a global equilibrium. Proceedings of the Royal Society of London. Series B: Biological Sciences, 2000, 267(1450): 1277-1288.
A/B	Unknown-L6	Hymenoptera	Eumenidae	Werren et al., 2000	Werren J H, Windsor D M. Wolbachia infection frequencies in insects: evidence of a global equilibrium. Proceedings of the Royal Society of London. Series B: Biological Sciences, 2000, 267(1450): 1277-1286.
A/B	Unknown-L7	Lepidoptera	Geometridae	Werren et al., 2000	Werren J H, Windsor D M. Wolbachia infection frequencies in insects: evidence of a global equilibrium. Proceedings of the Royal Society of London. Series B: Biological Sciences, 2000, 267(1450): 1277-1286.
A/B	Brachythemis contaminata	Odonata	Libellulidae	Salunkhe et al., 2015	Salunkhe R C, Dhotre D P, Salunke B K, et al. Distribution and molecular characterization of Wolbachia endosymbionts in odonata (insecta) from Central India by multigene approach. Current Science,2015, 108: 971-983.
B	Chelifer nodosus	Pseudoscorpionida	Chthoniidae	Miao Shiyuan, 2017	Miao Shiyuan. Detection and Identification of Wolbachia Endosymbionts from 38 species of Stored Grain Insects and the Reproductive Manipulatation of Tribolium confusum Caused by Wolbachi. Zhengzhou: 2017, Henan University of Technology.
B	Hishimonoides sellatiformis	Homoptera	Cicadellidae	Mitsuhashi et al., 2002	Mitsuhashi W, Saiki T, Wei W, et al. Two novel strains of Wolbachia coexisting in both species of mulberry leafhoppers. Insect Molecular Biology, 2002, 11:577-584.
B	Philoscia sp.	Isopoda	Crinochaeta	Wiwatanaratanabutr et al., 2009	Wiwatanaratanabutr I, Kittayapong P, Caubet Y, et al. Molecular phylogeny of Wolbachia strains in arthropod hosts based on groE-homologous gene sequences. Zoological science, 2009, 26(2):171-177.
B	Erebia cassioides	Lepidoptera	Nymphalidae	Lucek et al., 2021	Lucek K, Bouaouina S, Jospin A, et al. Prevalence and relationship of endosymbiotic Wolbachia in the butterfly genus Erebia. Bmc Ecology and Evolution, 2021, 21.
B	Tipula aino Alexander	Diptera	Tipulidae	Wiwatanaratanabutr et al., 2009	Wiwatanaratanabutr I , Kittayapong P , Caubet Y , et al. Molecular Phylogeny of Wolbachia Strains in Arthropod Hosts Based on groE-Homologous Gene Sequences. Zoological Science, 2009, 26(2):171-178.
B	Chorthippus parallelus	Orthoptera	Acrididae	Zabal et al., 2010	Zabal A M, Arroyo F, Bella J L. Distribution of Wolbachia infection in Chorthippus parallelus populations within and beyond a Pyrenean hybrid zone. Heredity,2010, 104: 174-184.
B	Franklinothrips vespiformis	Thysanoptera	Aeolothripidae	Arakaki et al., 2001	Arakaki N, Miyoshi T, Noda H. Wolbachia-mediated parthenogenesis in the predatory thrips Franklinothrips vespiformis (Thysanoptera: Insecta). Proceedings. Biological sciences,2001, 268: 1011-1016.
B	Anax guttatus	Odonata	Aeshnidae	Salunkhe et al., 2015	Salunkhe R C, Dhotre D P, Salunke B K, et al. Distribution and molecular characterization of Wolbachia endosymbionts in odonata (insecta) from Central India by multigene approach. Current Science,2015, 108: 971-978.
B	Bemisia tabaci	Homoptera	Aleyrodoidea	Nirgianaki et al., 2003	Nirgianaki A, Banks G K, Frohlich D R, et al. Wolbachia infections of the whitefly Bemisia tabaci. Current Microbiology,2003, 47: 93-101.
B	Lasioderma serricorne	Coleoptera	Anobiidae	Kageyama et al., 2010	Kageyama D , Narita S , Imamura T , et al. Detection and identification of Wolbachia endosymbionts from laboratory stocks of stored-product insect pests and their parasitoids. Journal of Stored Products Research, 2010, 46(1):13-19.
B	Encarsia formosa	Hymenoptera	Aphelinidae	Fattah et al., 2014	Fattah H S, Karimi J, Allahyari H. Molecular Characterization of Iranian Encarsia formosa Gahan Populations with Natural Incidence of Wolbachia Infection. Journal of the Entomological Research Society,2014, 16: 85-100.
B	Habrobracon hebetor	Hymenoptera	Braconidae	Bagheri et al., 2019	Bagheri Z, Talebi A A, Asgari S, et al. Wolbachia induce cytoplasmic incompatibility and affect mate preference in Habrobracon hebetor to increase the chance of its transmission to the next generation. Journal of invertebrate pathology, 2019, 163: 1-7.
B	Habrobracon hebetor	Hymenoptera	Braconidae	Bagheri et al., 2019	Bagheri Z, Talebi A A, Asgari S, et al. Wolbachia induce cytoplasmic incompatibility and affect mate preference in Habrobracon hebetor to increase the chance of its transmission to the next generation. Journal of invertebrate pathology, 2019, 163: 1-7.
B	Bracon hebetor	Hymenoptera	Braconidae	Kageyama et al., 2010	Kageyama D, Narita S, Imamura T, et al. Detection and identification of Wolbachia endosymbionts from laboratory stocks of stored-product insect pests and their parasitoid. Journal of stored products research, 2010, 46(1): 13-19.
B	Callosobruchus analis	Coleoptera	Bruchidae	Kageyama et al., 2010	Kageyama D , Narita S , Imamura T , et al. Detection and identification of Wolbachia endosymbionts from laboratory stocks of stored-product insect pests and their parasitoids. Journal of Stored Products Research, 2010, 46(1):13-19.
B	Forcipomyia taiwana	Diptera	Ceratopogonidae	Wen et al., 2011	Wen Y-D, Lin C-C, Liou W-M, et al. Wolbachia in field populations of Forcipomyia taiwana (Diptera: Ceratopogonidae) in Taiwan. Journal of Asia-Pacific Entomology,2011, 14: 341-348.
B	Brontispa longissima	Coleoptera	Chrysomelidae	Ali et al., 2018	Ali H, Muhammad A, Hou Y. Infection Density Dynamics and Phylogeny of Wolbachia Associated with Coconut Hispine Beetle, Brontispa longissima (Gestro) (Coleoptera: Chrysomelidae), by Multilocus Sequence Type (MLST) Genotyping. Journal of Microbiology and Biotechnology,2018, 28: 796-808.
B	Balclutha brevis	Hemiptera	Cicadellidae	Pappalardo et al., 2016	Pappalardo A M, D’Urso V, Viscuso R, et al. Morphostructural investigation of the female reproductive system and molecular evidence for Wolbachia in Balclutha brevis Lindberg 1954 (Hemiptera, Cicadellidae). Micron, 2016, 81: 23-33.
B	Yamatotettix flavovittatus Matsumura	Hemiptera	Cicadellidae	Wangkeeree et al., 2020	Wangkeeree J, Tewaruxsa P, Roddee J, et al. Wolbachia (Rickettsiales: Alphaproteobacteria) Infection in the Leafhopper Vector of Sugarcane White Leaf Disease. Journal of Insect Science,2020, 20.
B	Zyginidia pullula	Hemiptera	Cicadellidae	Negri et al., 2006	Negri I, Pellecchia M, Mazzoglio P J, et al. Feminizing Wolbachia in Zyginidia pullula (Insecta, Hemiptera), a leafhopper with an XX/X0 sex-determination system. Proceedings. Biological sciences,2006, 273: 2409-2416.
B	Nephotettix virescens	Homoptera	Cicadellidae	Wiwatanaratanabutr et al., 2009	Wiwatanaratanabutr I , Kittayapong P , Caubet Y , et al. Molecular Phylogeny of Wolbachia Strains in Arthropod Hosts Based on groE-Homologous Gene Sequence. Zoological Science, 2009, 26(2):171-179.
B	Dactylopius sp	Hymenoptera	Coccidae	Pankewitz et al., 2007	Pankewitz F, Zollmer A, Hilker M, et al. Presence of Wolbachia in insect eggs containing antimicrobially active anthraquinones. Microbial Ecology,2007, 54: 713-721.
B	Coleomegilla maculata lengi	Coleoptera	Coccinellidae	Jeyaprakash et al., 2010	Jeyaprakash A , Hoy M A . Long PCR improves Wolbachia DNA amplification: wsp sequences found in 76% of sixty‐three arthropod specie. Insect Molecular Biology, 2010, 9(4):393-405.
B	Coleomegilla maculata fuscilabris	Coleoptera	Coccinellidae	Jeyaprakash et al., 2010	Jeyaprakash A , Hoy M A . Long PCR improves Wolbachia DNA amplification: wsp sequences found in 76% of sixty‐three arthropod specie. Insect Molecular Biology, 2010, 9(4):393-406.
B	Kerria lacca	Hemiptera	Coccoidea	Vashishtha et al., 2011	Vashishtha A, Sharama K K, Lakhanpaul S. Co-existence, phylogeny and putative role of Wolbachia and yeast-like symbiont (YLS) in Kerria lacca (Kerr. Current microbiology, 2011, 63(2): 206-212.
B	Ischnura senegalensis	Odonata	Coenagrionidae	Salunkhe et al., 2015	Salunkhe R C, Dhotre D P, Salunke B K, et al. Distribution and molecular characterization of Wolbachia endosymbionts in odonata (insecta) from Central India by multigene approach. Current Science,2015, 108: 971-979.
B	Ostrinia furnacalis	Lepidoptera	Crambidae	Kageyama et al., 2002	Kageyama D, Nishimura G, Hoshizaki S, et al. Feminizing wolbachia in an insect, Ostrinia furnacalis (Lepidoptera: Crambidae. Heredity, 2002, 88(6): 444-449.
B	Stegomyia albopicta	Diptera	Culicidae	Moretti et al., 2013	Moretti R, Calvitti M. Male mating performance and cytoplasmic incompatibility in a wPip Wolbachia trans‐infected line of Aedes albopictus (Stegomyia albopicta. Medical and Veterinary Entomology, 2013, 27(4): 377-386.
B	Culex pipiens	Diptera	Culicidae	Altinli et al., 2018	Altinli M, Gunay F, Alten B, et al. Wolbachia diversity and cytoplasmic incompatibility patterns in Culex pipiens populations in Turkey. Parasites & Vectors,2018, 11.
B	Culex pipiens	Diptera	Culicidae	Karami et al., 2016	Karami M, Moosa-Kazemi S H, Oshaghi M A, et al. Wolbachia Endobacteria in Natural Populations of Culex pipiens of Iran and its Phylogenetic Congruence. Journal of Arthropod-Borne Diseases,2016, 10: 349-365.
B	Culex quinquefasciatus	Diptera	Culicidae	Schneider et al., 2014	Schneider D I , Klasson L , Lind A E , et al. More than fishing in the dark: PCR of a dispersed sequence produces simple but ultrasensitive Wolbachia detectio. Bmc Microbiology, 2014, 14(1):121-121.
B	Culex gelidus	Diptera	Culicidae	Wiwatanaratanabutr et al., 2009	Wiwatanaratanabutr I , Kittayapong P , Caubet Y , et al. Molecular Phylogeny of Wolbachia Strains in Arthropod Hosts Based on groE-Homologous Gene Sequence. Zoological Science, 2009, 26(2):171-179.
B	Culex fuscocephala	Diptera	Culicidae	Wiwatanaratanabutr et al., 2009	Wiwatanaratanabutr I , Kittayapong P , Caubet Y , et al. Molecular Phylogeny of Wolbachia Strains in Arthropod Hosts Based on groE-Homologous Gene Sequence. Zoological Science, 2009, 26(2):171-180.
B	Mansonia indiana	Diptera	Culicidae	Wiwatanaratanabutr et al., 2009	Wiwatanaratanabutr I , Kittayapong P , Caubet Y , et al. Molecular Phylogeny of Wolbachia Strains in Arthropod Hosts Based on groE-Homologous Gene Sequence. Zoological Science, 2009, 26(2):171-184.
B	Mansonia uniformis	Diptera	Culicidae	Wiwatanaratanabutr et al., 2009	Wiwatanaratanabutr I , Kittayapong P , Caubet Y , et al. Molecular Phylogeny of Wolbachia Strains in Arthropod Hosts Based on groE-Homologous Gene Sequence. Zoological Science, 2009, 26(2):171-185.
B	Polygraphus proximus	Coleoptera	Curculionidae	Bykov et al., 2020	Bykov R, Kerchev I, Demenkova M, et al. Sex-Specific Wolbachia Infection Patterns in Populations of Polygraphus proximus Blandford (Coleoptera; Curculionidae: Scolytinae). Insects,2020, 11.
B	Lissorhoptrus oryzophilus	Coleoptera	Curculionidae	Chen et al., 2012	Chen S-J, Lu F, Cheng J-A, et al. Identification and Biological Role of the Endosymbionts Wolbachia in Rice Water Weevil (Coleoptera: Curculionidae). Environmental Entomology,2012, 41: 469-477.
B	Sitophilus zeamais	Coleoptera	Curculionidae	Kageyama et al., 2010	Kageyama D , Narita S , Imamura T , et al. Detection and identification of Wolbachia endosymbionts from laboratory stocks of stored-product insect pests and their parasitoid. Journal of Stored Products Research, 2010, 46(1):13-19.
B	Rhynchophorus ferrugineus	Coleoptera	Curculionidae	Kawasaki et al., 2016	Kawasaki Y , Schuler H , Stauffer C , et al. Wolbachia endosymbionts in haplodiploid and diploid scolytine beetles (Coleoptera: Curculionidae: Scolytinae. Environmental Microbiology Reports, 2016, 8(5).
B	Naupactini	Coleoptera	Curculionidae	Rodriguero et al., 2010	Rodriguero M S, Confalonieri V A, Guedes J V C, et al. Wolbachia infection in the tribe Naupactini (Coleoptera, Curculionidae): association between thelytokous parthenogenesis and infection status. Insect Molecular Biology,2010, 19: 631-640.
B	Hypera postica	Coleoptera	Curculionidae	Sanaei et al., 2019	Sanaei E, Husemann M, Seiedy M, et al. Global genetic diversity, lineage distribution, and Wolbachia infection of the alfalfa weevil Hypera postica (Coleoptera: Curculionidae). Ecology and Evolution,2019, 9: 9546-9563.
B	Unknown-L4	Hymenoptera	Cynipidae	Werren et al., 2000	Werren J H, Windsor D M. Wolbachia infection frequencies in insects: evidence of a global equilibrium?. Proceedings. Biological sciences,2000, 267: 1277-1285.
B	Laodelphax striatellus	Homoptera	Delphacidae	Noda et al., 2001	Noda H, Koizumi Y, Zhang Q, et al. Infection density of Wolbachia and incompatibility level in two planthopper species, Laodelphax striatellus and Sogatella furcifer. Insect biochemistry and molecular biology, 2001, 31(6-7): 727-737.
B	Sogatella furcifera	Homoptera	Delphacidae	Noda et al., 2001	Noda H, Koizumi Y, Zhang Q, et al. Infection density of Wolbachia and incompatibility level in two planthopper species, Laodelphax striatellus and Sogatella furcifer. Insect biochemistry and molecular biology, 2001, 31(6-7): 727-737.
B	Sogatella furcifera	Homoptera	Delphacidae	Wiwatanaratanabutr et al., 2009	Wiwatanaratanabutr I , Kittayapong P , Caubet Y , et al. Molecular Phylogeny of Wolbachia Strains in Arthropod Hosts Based on groE-Homologous Gene Sequence. Zoological Science, 2009, 26(2):171-180.
B	Nilaparvata baker	Homoptera	Delphacidae	Wiwatanaratanabutr et al., 2009	Wiwatanaratanabutr I , Kittayapong P , Caubet Y , et al. Molecular Phylogeny of Wolbachia Strains in Arthropod Hosts Based on groE-Homologous Gene Sequence. Zoological Science, 2009, 26(2):171-177.
B	Nilaparvata lugens	Homoptera	Delphacidae	Wiwatanaratanabutr et al., 2009	Wiwatanaratanabutr I , Kittayapong P , Caubet Y , et al. Molecular Phylogeny of Wolbachia Strains in Arthropod Hosts Based on groE-Homologous Gene Sequence. Zoological Science, 2009, 26(2):171-177.
B	Anthrenus verbasci	Coleoptera	Dermestidae	Kageyama et al., 2010	Kageyama D , Narita S , Imamura T , et al. Detection and identification of Wolbachia endosymbionts from laboratory stocks of stored-product insect pests and their parasitoid. Journal of Stored Products Research, 2010, 46(1):13-19.
B	Diaphorencyrtus aligarhensis	Hymenoptera	Encyrtidae	Jeyaprakash et al., 2000	Jeyaprakash A, Hoy M A. Long PCR improves Wolbachia DNA amplification: wsp sequences found in 76% of sixty‐three arthropod specie. Insect molecular biology, 2000, 9(4): 393-405.
B	Eretmocerus sp.	Hymenoptera	Encyrtidae	Chiel et al., 2014	Chiel E, Kelly S E, Harris A M, et al. Characteristics, Phenotype, and Transmission of Wolbachia in the Sweet Potato Whitefly, Bemisia tabaci (Hemiptera: Aleyrodidae), and Its Parasitoid Eretmocerus sp nr. emiratus (Hymenoptera: Aphelinidae). Environmental Entomology,2014, 43: 353-362.
B	Hydrellia pakistanae	Diptera	Ephydridae	Jeyaprakash et al., 2010	Jeyaprakash A , Hoy M A . Long PCR improves Wolbachia DNA amplification: wsp sequences found in 76% of sixty‐three arthropod specie. Insect Molecular Biology, 2010, 9(4):393-405.
B	Tetrastichus coeruleus	Hymenoptera	Eulophinae	Reumer et al., 2010	Reumer B M, Van Alphen J J M, Kraaijeveld K. Ecology, Wolbachia infection frequency and mode of reproduction in the parasitoid wasp Tetrastichus coeruleus (Hymenoptera: Eulophidae. Molecular Ecology, 2010, 19(8): 1733-1744.
B	Eumenesfraternus	Hymenoptera	Eumenidae	Werren et al., 2000	Werren J H, Windsor D M. Wolbachia infection frequencies in insects: evidence of a global equilibrium. Proceedings of the Royal Society of London. Series B: Biological Sciences, 2000, 267(1450): 1277-1285.
B	Sphaeroma hookeri	isopoda	Flabellifera)	Wiwatanaratanabutr et al., 2009	Wiwatanaratanabutr I, Kittayapong P, Caubet Y, et al. Molecular phylogeny of Wolbachia strains in arthropod hosts based on groE-homologous gene sequence. Zoological science, 2009, 26(2): 171-177.
B	Anacamptoides sp.	Lepidoptera	Geometridae	Werren et al., 2000	Werren J H, Windsor D M. Wolbachia infection frequencies in insects: evidence of a global equilibrium?. Proceedings. Biological sciences,2000, 267: 1277-1285.
B	Gerris sp.	Hemiptera	Gerridae	Werren et al., 2000	Werren J H, Windsor D M. Wolbachia infection frequencies in insects: evidence of a global equilibrium. Proceedings of the Royal Society of London. Series B: Biological Sciences, 2000, 267(1450): 1277-1285.
B	Ictinogomphus rapax	Odonata	Gomphidae	Salunkhe et al., 2015	Salunkhe R C, Dhotre D P, Salunke B K, et al. Distribution and molecular characterization of Wolbachia endosymbionts in odonata (insecta) from Central India by multigene approach. Current Science,2015, 108: 971-989.
B	Diadegma insulare	Hymenoptera	Ichneumonidae	Batista et al., 2010	Batista P D, Keddie B A, Dosdall L M, et al. Phylogenetic placement and evidence for horizontal transfer of Wolbachia in Plutella xylostella (Lepidoptera: Plutellidae) and its parasitoid, Diadegma insulare (Hymenoptera: Ichneumonidae. The Canadian Entomologist, 2010, 142(1): 57-64.
B	Lepisma saccharina	Thysanoptera	Lepismatidae	Jeyaprakash et al., 2010	Jeyaprakash A , Hoy M A . Long PCR improves Wolbachia DNA amplification: wsp sequences found in 76% of sixty‐three arthropod specie. Insect Molecular Biology, 2010, 9(4):393-405.
B	Neurothemis tulia	Odonata	Libellulidae	Salunkhe et al., 2015	Salunkhe R C, Dhotre D P, Salunke B K, et al. Distribution and molecular characterization of Wolbachia endosymbionts in odonata (insecta) from Central India by multigene approach. Current Science,2015, 108: 971-980.
B	Orthetrum glaucum	Odonata	Libellulidae	Salunkhe et al., 2015	Salunkhe R C, Dhotre D P, Salunke B K, et al. Distribution and molecular characterization of Wolbachia endosymbionts in odonata (insecta) from Central India by multigene approach. Current Science,2015, 108: 971-981.
B	Perithemis tenera	Odonata	Libellulidae	Jeyaprakash et al., 2010	Jeyaprakash A , Hoy M A . Long PCR improves Wolbachia DNA amplification: wsp sequences found in 76% of sixty‐three arthropod specie. Insect Molecular Biology, 2010, 9(4):393-405.
B	Liposcelis tricolor	Psocoptera	Liposcelididae	Dong et al., 2006	Dong P, Wang J-J, Zhao Z-M. Infection by Wolbachia bacteria and its influence on the reproduction of the stored-product psocid, Liposcelis tricolor. Journal of insect science (Online),2006, 6: 1-7.
B	Liposcelis tricolor	Psocoptera	Liposcelididae	Dong et al., 2006	Dong P, Wang J-J, Zhao Z-M. Infection by Wolbachia bacteria and its influence on the reproduction of the stored-product psocid, Liposcelis tricolor. Journal of insect science (Online),2006, 6: 1-7.
B	Diaphorina citri Kuwayama	Hemiptera	Liviidae	Chu et al., 2019	Chu C C, Hoffmann M, Braswell W E, et al. Genetic variation and potential coinfection of Wolbachia among widespread Asian citrus psyllid (Diaphorina citri Kuwayama) population. Insect science, 2019, 26(4): 671-682.
B	Talicada nyseus	Lepidoptera	Lycaenidae	Ankola et al., 2011	Ankola K, Brueckner D, Puttaraju H P. Wolbachia endosymbiont infection in two Indian butterflies and female-biased sex ratio in the Red Pierrot, Talicada nyseu. Journal of biosciences, 2011, 36(5): 845-850.
B	Plebejus sp.	Lepidoptera	Lycaenidae	Werren et al., 2000	Werren J H, Windsor D M. Wolbachia infection frequencies in insects: evidence of a global equilibrium. Proceedings of the Royal Society of London. Series B: Biological Sciences, 2000, 267(1450): 1277-1286.
B	Epophthalmia vittata	Odonata	Macromiidae	Salunkhe et al., 2015	Salunkhe R C, Dhotre D P, Salunke B K, et al. Distribution and molecular characterization of Wolbachia endosymbionts in odonata (insecta) from Central India by multigene approach. Current Science,2015, 108: 971-988.
B	Epicauta cinerea	Coleoptera	Meloidae	Werren et al., 2000	Werren J H, Windsor D M. Wolbachia infection frequencies in insects: evidence of a global equilibrium?. Proceedings. Biological sciences,2000, 267: 1277-1285.
B	Cyrtorhinus lividipennis Reuter	Hemiptera	Miridae	Wiwatanaratanabutr et al., 2009	Wiwatanaratanabutr I, Kittayapong P, Caubet Y, et al. Molecular phylogeny of Wolbachia strains in arthropod hosts based on groE-homologous gene sequence. Zoological science, 2009, 26(2): 171-177.
B	Macrolophus pygmaeus	Heteroptera	Miridae	Machtelinckx et al., 2009	Machtelinckx T, Van Leeuwen T, Vanholme B, et al. Wolbachia induces strong cytoplasmic incompatibility in the predatory bug Macrolophus pygmaeus. Insect Molecular Biology,2009, 18: 373-381.
B	Acraea encedon	Lepidoptera	Nymphalidae	Jiggins et al., 2001	Jiggins F M, Hurst G D D, Schulenburg J H G V D, et al. Two male-killing Wolbachia strains coexist within a population of the butterfly Acraea encedo. Heredity, 2001, 86(2): 161-166.
B	Polygonia calbum	Lepidoptera	Nymphalidae	Kodandaramaiah et al., 2011	Kodandaramaiah U, Weingartner E, Janz N, et al. Population structure in relation to host‐plant ecology and Wolbachia infestation in the comma butterfl. Journal of Evolutionary Biology, 2011, 24(10): 2173-2185.
B	Cnaphalocrocis medinalis	Lepidoptera	Nymphalidae	Chai et al., 2011	Chai H-N, Du Y-Z, Qiu B-L, et al. Detection and phylogenetic analysis of Wolbachia in the Asiatic rice leafroller, Cnaphalocrocis medinalis, in Chinese populations. Journal of Insect Science,2011, 11.
B	Balloniscus	Crustacea	Oniscidea	Almerao et al., 2012	Almerao M P, Rosa Fagundes N J, de Araujo P B, et al. First record of Wolbachia in South American terrestrial isopods: Prevalence and diversity in two species of Balloniscus (Crustacea, Oniscidea). Genetics and Molecular Biology,2012, 35: 980-U297.
B	Porcellio laevis	Crustacea	Oniscidea	Ben et al., 2010	Ben Nasr S, Gtari M, Azzouna A. Detection and phylogeny of the bacteria Wolbachia in the terrestrial isopod Porcellio laevis Latr.(Crustacea, Oniscoidea), isolated from Lebna and Bizerte stations, Tunisi. Annals of microbiology, 2010, 60(1): 43-50.
B	Armadillidium	Crustacea	Oniscidea	Verne et al., 2007	Verne S, Johnson M, Bouchon D, et al. Evidence for recombination between feminizing Wolbachia in the isopod genus Armadillidiu. Gene, 2007, 397(1-2): 58-66.
B	Armaillidium vulgare	Isopoda	Oniscidea	Wiwatanaratanabutr et al., 2009	Wiwatanaratanabutr I, Kittayapong P, Caubet Y, et al. Molecular phylogeny of Wolbachia strains in arthropod hosts based on groE-homologous gene sequence. Zoological science, 2009, 26(2): 171-178.
B	Papilio polymnestor	Lepidoptera	Papilionidae	Ankola et al., 2011	Ankola K, Brueckner D, Puttaraju H P. Wolbachia endosymbiont infection in two Indian butterflies and female-biased sex ratio in the Red Pierrot, Talicada nyseu. Journal of biosciences, 2011, 36(5): 845-850.
B	Udonga montane	Hemiptera	Pentatomidae	Prakash et al., 2007	Prakash B M, Puttaraju H P. Frequency of infection with A and B supergroup Wolbachia in insects and pests associated with mulberry and silkworm. Journal of Biosciences,2007, 32: 671-676.
B	Neoperla edmundri	Plecoptera	Perlidae	Prakash et al., 2007	Prakash B M, Puttaraju H P. Frequency of infection with A and B supergroup Wolbachia in insects and pests associated with mulberry and silkworm. Journal of Biosciences,2007, 32: 671-676.
B	Eurema hecabe	Lepidoptera	Pieridae	Hiroki et al., 2004	Hiroki M, Tagami Y, Miura K, et al. Multiple infection with Wolbachia inducing different reproductive manipulations in the butterfly Eurema hecab. Proceedings of the Royal Society of London. Series B: Biological Sciences, 2004, 271(1549): 1751-1755.
B	Colias erate	Lepidoptera	Pieridae	Narita et al., 2009	Narita S, Shimajiri Y, Nomura M. Strong cytoplasmic incompatibility and high vertical transmission rate can explain the high frequencies of Wolbachia infection in Japanese populations of Colias erate poliographus (Lepidoptera: Pieridae). Bulletin of Entomological Research,2009, 99: 385-391.
B	Eurema hecabe	Lepidoptera	Pieridae	Hiroki et al., 2004	Hiroki M, Tagami Y, Miura K, et al. Multiple infection with Wolbachia inducing different reproductive manipulations in the butterfly Eurema hecab. Proceedings of the Royal Society of London. Series B: Biological Sciences, 2004, 271(1549): 1751-1755.
B	Eurema mandarina	Lepidoptera	Pieridae	Narita et al., 2011	Narita S, Kageyama D, Hiroki M, et al. Wolbachia‐induced feminisation newly found in Eurema hecabe, a sibling species of Eurema mandarina (Lepidoptera: Pieridae. Ecological Entomology, 2011, 36(3): 309-317.
B	Porcellio dilatatus petiti	Isopoda	Porcellionidae	Wiwatanaratanabutr et al., 2009	Wiwatanaratanabutr I, Kittayapong P, Caubet Y, et al. Molecular phylogeny of Wolbachia strains in arthropod hosts based on groE-homologous gene sequence. Zoological science, 2009, 26(2): 171-177.
B	Porcellio spinicornis	Isopoda	Porcellionidae	Wiwatanaratanabutr et al., 2009	Wiwatanaratanabutr I, Kittayapong P, Caubet Y, et al. Molecular phylogeny of Wolbachia strains in arthropod hosts based on groE-homologous gene sequence. Zoological science, 2009, 26(2): 171-177.
B	Porcellio dilatatus	Isopoda	Porcellionidae	Sicard et al., 2014	Sicard M, Bouchon D, Ceyrac L, et al. Bidirectional cytoplasmic incompatibility caused by Wolbachia in the terrestrial isopod Porcellio dilatatu. Journal of Invertebrate Pathology, 2014, 121: 28-36.
B	Lutzomyia	Diptera	Psychodidae	Vivero et al., 2017	Vivero R J , Cadavid-Restrepo G , Herrera C , et al. Molecular detection and identification of Wolbachia in three species of the genus Lutzomyia on the Colombian Caribbean coas. Parasites & Vectors, 2017, 10(1):110.
B	Diaphorina citri	Homoptera	Psyllidae	Ren et al., 2018	Ren S L , Li Y H , Ou D , et al. Localization and dynamics of Wolbachia infection in Asian citrus psyllid Diaphorina citri, the insect vector of the causal pathogens of Huanglongbin. MicrobiologyOpen, 2018, 7(3):e00561.
B	Cacopsylla	Hemiptera	Psylloidea	Shapoval et al., 2021	Shapoval N A, Nokkala S, Nokkala C, et al. The Incidence of Wolbachia Bacterial Endosymbiont in Bisexual and Parthenogenetic Populations of the Psyllid Genus Cacopsylla (Hemiptera, Psylloidea). Insects,2021, 12.
B	Cadra (Ephestia) cautella	Lepidoptera	Pyralidae	Kageyama et al., 2010	Kageyama D, Narita S, Imamura T, et al. Detection and identification of Wolbachia endosymbionts from laboratory stocks of stored-product insect pests and their parasitoid. Journal of stored products research, 2010, 46(1): 13-19.
B	Nymphula depunctalis	Lepidoptera	Pyralidae	Wiwatanaratanabutr et al., 2009	Wiwatanaratanabutr I, Kittayapong P, Caubet Y, et al. Molecular phylogeny of Wolbachia strains in arthropod hosts based on groE-homologous gene sequence. Zoological science, 2009, 26(2): 171-177.
B	Ephestia kuehniella	Lepidoptera	Pyralidae	Ikeda et al., 2003	Ikeda T, Ishikawa H, Sasaki T. Infection density of Wolbachia and level of cytoplasmic incompatibility in the Mediterranean flour moth, Ephestia kuehniell. Journal of invertebrate pathology, 2003, 84(1): 1-5.
B	Optotermes heimi termites	Hymenoptera	Rhinotermitidae	Salunke et al., 2010	Salunke B K, Salunkhe R C, Dhotre D P, et al. Diversity of Wolbachia in Odontotermes spp. (Termitidae) and Coptotermes heimi (Rhinotermitidae) using the multigene approach. Fems Microbiology Letters,2010, 307: 55-64.
B	Trissolcus wasps	Hymenoptera	Scelionidae	Guz et al., 2012	Guz N, Kocak E, Akpinar A E, et al. Wolbachia infection in Trissolcus species (Hymenoptera: Scelionidae). European Journal of Entomology,2012, 109: 169-174.
B	Oryzaephilus surinamensis	Coleoptera	Siovanidae	Kageyama et al., 2010	Kageyama D , Narita S , Imamura T , et al. Detection and identification of Wolbachia endosymbionts from laboratory stocks of stored-product insect pests and their parasitoid. Journal of Stored Products Research, 2010, 46(1):13-19.
B	Exorista sorbillans	Diptera	Tachinidae	Puttaraju et al., 2009	Puttaraju H P, Prakash B M. Effects of elimination of Wolbachia on oogenesis of the uzifly Exorista sorbillans, a parasitoid of the silkworm Bombyx mori. Entomological Research,2009, 39: 372-379.
B	Exorista sorbillans	Diptera	Tachinidae	Guruprasad et al., 2011	Guruprasad N M, Mouton L, Sumithra, et al. Survey of Wolbachia and Its Phage WO in the Uzifly Exorista sorbillans (Diptera: Tachinidae). Current Microbiology,2011, 63: 267-272.
B	Blepharipa zabina	Diptera	Tachinidae	Prakash et al., 2007	Prakash B M, Puttaraju H P. Frequency of infection with A and B supergroup Wolbachia in insects and pests associated with mulberry and silkworm. Journal of Biosciences,2007, 32: 671-676.
B	Odontotermes sp.	Hymenoptera	Termitidae	Salunke et al., 2010	Salunke B K, Salunkhe R C, Dhotre D P, et al. Diversity of Wolbachia in Odontotermes spp. (Termitidae) and Coptotermes heimi (Rhinotermitidae) using the multigene approach. Fems Microbiology Letters,2010, 307: 55-64.
B	Spider mite	Acarina	Tetranychidae	Gotoh et al., 2009	Gotoh T, Noda H, Hong X Y. Wolbachia distribution and cytoplasmic incompatibility based on a survey of 42 spider mite species (Acari: Tetranychidae) in Japan. Heredity,2003, 91: 208-216.
B	Tetranychus urticae	Acari	Tetranychidae	Gotoh et al., 2007	Gotoh T, Sugasawa J, Noda H, et al. Wolbachia-induced cytoplasmic incompatibility in Japanese populations of Tetranychus urticae (Acari: Tetranychidae). Experimental & applied acarology,2007, 42: 1-16.
B	Tetranychus sp.	Acari	Tetranychidae	Prakash et al., 2007	Prakash B M , Puttaraju H P . Frequency of infection with A and B supergroup Wolbachia in insects and pests associated with mulberry and silkworm. Journal of Biosciences, 2007, 32(4):671.
B	Tetranychus phaselus	Acari	Tetranychidae	Zhao et al., 2013	Zhao D X , Chen D S , Cheng G , et al. Multiple Infections with Cardinium and Two Strains of Wolbachia in The Spider Mite Tetranychus phaselus Ehara: Revealing New Forces Driving the Spread of Wolbachi. Plos One, 2013, 8(1):e54964.
B	Coleosoma octomaculatum	Araneae	Theridiidae	Wang et al., 2010	Wang z-y, Deng c, Yun y-l, et al. Molecular detection and the phylogenetics of Wolbachia in Chinese spiders (Araneae). Journal of Arachnology,2010, 38: 237-241.
B	Scirtothrips hansoni sp.	Thysanoptera	Thripinae	Arakaki et al., 2001	Arakaki N, Miyoshi T, Noda H. Wolbachia-mediated parthenogenesis in the predatory thrips Franklinothrips vespiformis (Thysanoptera: Insecta). Proceedings. Biological sciences,2001, 268: 1011-1016.
B	Thrips palmi	Thysanoptera	Thripinae	Saurav et al., 2016	Saurav G K , Daimei G , Rana V S , et al. Detection and Localization of Wolbachia in Thrips palmi Karny (Thysanoptera: Thripidae. Indian Journal of Microbiology, 2016, 56(2):167-171.
B	Cydia fagiglandana	Lepidoptera	Tortricidae	Avtzis et al., 2014	Avtzis D N, Doudoumis V, Bourtzis K. Wolbachia Infections and Mitochondrial Diversity of Two Chestnut Feeding Cydia Species. Plos One,2014, 9.
B	Trichogramma	Hymenoptera	Trichogrammatidae	Liu et al., 2017	Liu Y-D, Hou M-L, Song K. Molecular identification of Trichogramma species from South and South-East Asia and natural Wolbachia infection. Entomologica Fennica,2017, 28: 57-66.
B	Bactericera cockerelli	Hemiptera	Triozidae	Cooper et al., 2015	Cooper W R, Swisher K D, Garczynski S F, et al. Wolbachia Infection Differs Among Divergent Mitochondrial Haplotypes of Bactericera cockerelli (Hemiptera: Triozidae). Annals of the Entomological Society of America,2015, 108: 137-145.
B	Helleria brevicornis	Isopoda	Tylidae	Wiwatanaratanabutr et al., 2009	Wiwatanaratanabutr I, Kittayapong P, Caubet Y, et al. Molecular phylogeny of Wolbachia strains in arthropod hosts based on groE-homologous gene sequence. Zoological science, 2009, 26(2): 171-177.
B	Armaillidium nasatum	Isopoda	Armadillidiidae	Wiwatanaratanabutr et al., 2009	Wiwatanaratanabutr I, Kittayapong P, Caubet Y, et al. Molecular phylogeny of Wolbachia strains in arthropod hosts based on groE-homologous gene sequence. Zoological science, 2009, 26(2): 171-177.
B	Cylsticus convexus	Isopoda	Cymothoidae	Wiwatanaratanabutr et al., 2009	Wiwatanaratanabutr I, Kittayapong P, Caubet Y, et al. Molecular phylogeny of Wolbachia strains in arthropod hosts based on groE-homologous gene sequence. Zoological science, 2009, 26(2): 171-177.
B	Ligia oceanica	Isopoda	Oniscoidea	Wiwatanaratanabutr et al., 2009	Wiwatanaratanabutr I, Kittayapong P, Caubet Y, et al. Molecular phylogeny of Wolbachia strains in arthropod hosts based on groE-homologous gene sequence. Zoological science, 2009, 26(2): 171-177.
B	Oniscus asellus	Isopoda	Oniscidae	Wiwatanaratanabutr et al., 2009	Wiwatanaratanabutr I, Kittayapong P, Caubet Y, et al. Molecular phylogeny of Wolbachia strains in arthropod hosts based on groE-homologous gene sequence. Zoological science, 2009, 26(2): 171-177.
B	Asellus aquaticus	Isopoda	Asellidae	Wiwatanaratanabutr et al., 2009	Wiwatanaratanabutr I, Kittayapong P, Caubet Y, et al. Molecular phylogeny of Wolbachia strains in arthropod hosts based on groE-homologous gene sequence. Zoological science, 2009, 26(2): 171-179.
B	Bombyx mori	Lepidoptera	Arthropoda	Zha et al., 2014	Zha X, Zhang W, Zhou C, et al. Detection and characterization of Wolbachia infection in silkworm. Genetics and Molecular Biology,2014, 37: 573-580.
B	Tropical Odonates	Odonata	Aeshnoidea	Thipaksorn et al., 2003	Thipaksorn A, Jamnongluk W, Kittayapong P. Molecular evidence of Wolbachia infection in natural populations of tropical odonates. Current Microbiology,2003, 47: 314-318.
B	Culex (Eumelanomyia) sp.	Diptera	Culicidae	Wiwatanaratanabutr et al., 2009	Wiwatanaratanabutr I , Kittayapong P , Caubet Y , et al. Molecular Phylogeny of Wolbachia Strains in Arthropod Hosts Based on groE-Homologous Gene Sequence. Zoological Science, 2009, 26(2):171-181.
B	Aedes pseudalbopictus	Diptera	Culicidae	Wiwatanaratanabutr et al., 2009	Wiwatanaratanabutr I , Kittayapong P , Caubet Y , et al. Molecular Phylogeny of Wolbachia Strains in Arthropod Hosts Based on groE-Homologous Gene Sequence. Zoological Science, 2009, 26(2):171-182.
B	Balcutha sp.	Homoptera	Unknow	Wiwatanaratanabutr et al., 2009	Wiwatanaratanabutr I , Kittayapong P , Caubet Y , et al. Molecular Phylogeny of Wolbachia Strains in Arthropod Hosts Based on groE-Homologous Gene Sequence. Zoological Science, 2009, 26(2):171-178.
B	Empoascanara alami	Homoptera	Cicadellidae	Wiwatanaratanabutr et al., 2009	Wiwatanaratanabutr I , Kittayapong P , Caubet Y , et al. Molecular Phylogeny of Wolbachia Strains in Arthropod Hosts Based on groE-Homologous Gene Sequence. Zoological Science, 2009, 26(2):171-181.
B	Sciothrips cardamomi	Thysanoptera	Thripidae	Jacob et al., 2015	Jacob T K, D'Silva S, Kumar C M S, et al. Single strain infection of adult and larval cardamom thrips (Sciothrips cardamomi) by Wolbachia subgroup Con belonging to supergroup B in India. Invertebrate Reproduction & Development,2015, 59: 1-8.
