# Supplementary material for: Pangenomic analysis of Wolbachia provides insight into the evolution of host adaptation and cytoplasmic incompatibility factor genes
Source: Front Microbiol. 2023 Feb 3;14:1084839. doi: 10.3389/fmicb.2023.1084839 (PMC9937081; doi:10.3389/fmicb.2023.1084839)
Supplement: Supplementary file 3 [file Table_3.XLSX]

## Sheet: Sheet1
		Supplementary Table S3 | Intergenic and gene sequence statistics of cif genes with independent two insertion events in Wolbachia supergroup A.
Supergroup	Strains	Insertion events	The length of Intergenic sequence (bp)	Host	Order	Family	cifA length (bp)	cifB length (bp)
A	wNfe	Ancient insertion	53	Nomada ferruginata	Hymenoptera	Cuculinae	1527	1569
A	wNfla		53	Nomada flava	Hymenoptera	Cuculinae	1493	1569
A	wNleu		53	Nomada leucophthalma	Hymenoptera	Cuculinae	1544	1569
A	wNpa		53	Nomada panzeri	Hymenoptera	Cuculinae	1476	1569
A	GV20182	Recent insertion	75	Aedes aegypti	Diptera	Culicidae	1425	3501
A	GV20183		75	Aedes aegypti	Diptera	Culicidae	1425	3501
A	wMelGV2020		75	Aedes aegypti	Diptera	Culicidae	1425	3501
A	wMelwC45F10		75	Aedes aegypti	Diptera	Culicidae	1425	3501
A	55YT		75	Cruorifilaria tuberocauda	Nematoda	\	1425	3501
A	dawsonii		75	Diaphorina citri	Hemiptera	Chermidae	1425	3501
A	362YU		75	Dipetalonema caudispina	Nematoda	\	1425	3501
A	FR3		75	Dirofilaria (Dirofilaria) immitis	Nematoda	\	1425	3501
A	W21-L1		75	Drosophila ananassae	Diptera	Tephritidae	1425	3501
A	wAnaHawaii		75	Drosophila ananassae	Diptera	Tephritidae	1425	3291
A	wAnalndia		75	Drosophila ananassae	Diptera	Tephritidae	1425	3501
A	wAnalndonesia		75	Drosophila ananassae	Diptera	Tephritidae	1425	3501
A	wIncCu		75	Drosophila incompta	Diptera	Tephritidae	1425	3501
A	wMel		75	Drosophila melanogaster	Diptera	Tephritidae	1425	3501
A	wMelPop		75	Drosophila melanogaster	Diptera	Tephritidae	1425	3501
A	wMelCSb		75	Drosophila melanogaster	Diptera	Tephritidae	1425	3501
A	wMelPop2		75	Drosophila melanogaster	Diptera	Tephritidae	1425	3501
A	wSanQuija63039		75	Drosophila santomea	Diptera	Tephritidae	1425	3501
A	wSan		75	Drosophila santomea	Diptera	Tephritidae	1425	3500
A	wHa		75	Drosophila simulans	Diptera	Tephritidae	1420	3492
A	wTei		75	Drosophila simulans	Diptera	Tephritidae	1425	3501
A	wSpc		75	Drosophila subpulchrella	Diptera	Tephritidae	1425	3501
A	valsugana-L1		75	Drosophila suzukii	Diptera	Tephritidae	1425	3501
A	valsugana-L2		75	Drosophila suzukii	Diptera	Tephritidae	1425	3501
A	wTei		75	Drosophila teissieri	Diptera	Tephritidae	1425	3501
A	wYakCY17C		75	Drosophila yakuba	Diptera	Tephritidae	1425	3501
A	wLsig		75	Litomosoides sigmodontis	Nematoda	\	1425	3501
A	wOneA1		75	Nasonia oneida	Hymenoptera	Chalcidoidea	1440	2559
A	SpicB		75	Spodoptera picta	Lepidoptera	Noctuidae	1425	3501
A	MIAOwWpum		75	Wiebesia pumilae	Hymenoptera	Agaonidae	1425	3501
A	F7A-L1		75	Unknown	\	\	1425	3501
A	F7A-L2		75	Unknown	\	\	1425	3501
A	wNik		75	Unknown	\	\	1425	3501
A	wStv		75	Unknown	\	\	1425	3501
A	wGmm	Unknown	86	Glossina morsitans morsitans	Diptera	Glossinidae	422	2358
A	donor		86	Unknown	\	\	1476	3411
A	wCauA		2180	Carposina sasakii	Lepidoptera	Carposinidae	1452	13539
A	wMelLab-L2		2180	Aedes aegypti	Diptera	Culicidae	1473	2091
